# Supplementary material for: The transcriptional landscape of Rhizoctonia solani AG1-IA during infection of soybean as defined by RNA-seq
Source: PLoS One. 2017 Sep 6;12(9):e0184095. doi: 10.1371/journal.pone.0184095 (PMC5587340; doi:10.1371/journal.pone.0184095)
Supplement: S5 Table — (XLSX) [file pone.0184095.s005.xlsx]

## Sheet: onset
S5 Table. Differentially expressed genes during Rhizoctonia-soybean interactions at onset of necrosis
[1] Transcript ID as annotated from the European nucleotide archive
[2] Putative annotations based on Blastx alignments using Blast2GO software
[3] Mean counts of genes during Rhizoctonia-soybean interactions
[4] Mean counts of genes from control samples
[5] Fold change of interaction gene expression divided by control samples
[6] Log(2) fold change value
[7] P. value as calculated by DESeq
[8] FDR adjusted P. values with a 0.01 FDR adjustment
Transcript ID [1]	Putative Annotation [2]	Interaction Mean [3]	Control Mean [4]	Fold Change [5]	Log(2) Fold Change [6]	P. value [7]	Adjusted P. value [8]
>ENA|ELU35490|ELU35490.1	hypothetical protein AG1IA_10480	46.233	6842.2	0.00675703	-7.20939	6.13e-264	1.48e-261
>ENA|ELU35491|ELU35491.1	hypothetical protein AG1IA_10479	330.525	1668.82	0.198059	-2.336	5.54e-66	1.17e-64
>ENA|ELU35563|ELU35563.1	-----NA-----	1067.22	48.5352	21.9885	4.45868	7.51e-122	4.34e-120
>ENA|ELU35566|ELU35566.1	-----NA-----	373.273	1148.91	0.324892	-1.62197	3e-13	9.53e-13
>ENA|ELU35579|ELU35579.1	Histone domain-containing	65.6529	816.674	0.0803906	-3.63683	4.92e-13	1.55e-12
>ENA|ELU35585|ELU35585.1	-----NA-----	591.823	183.213	3.23024	1.69164	1.68e-18	7.16e-18
>ENA|ELU35588|ELU35588.1	-----NA-----	337.081	69.0797	4.8796	2.28676	1.37e-11	3.97e-11
>ENA|ELU35608|ELU35608.1	-----NA-----	403.657	102.502	3.93805	1.97748	3.78e-30	2.69e-29
>ENA|ELU35665|ELU35665.1	phosphatase regulatory subunit domain-containing protein	7377.02	2321.85	3.17721	1.66776	3.55e-16	1.34e-15
>ENA|ELU35682|ELU35682.1	-----NA-----	3023.96	871.762	3.46879	1.79443	1.8e-13	5.8e-13
>ENA|ELU35686|ELU35686.1	-----NA-----	1468.62	438.049	3.35264	1.7453	6.2e-40	6.14e-39
>ENA|ELU35711|ELU35711.1	Aldedh domain-containing protein	41054.7	1670.67	24.5738	4.61905	5.87e-51	8.48e-50
>ENA|ELU35735|ELU35735.1	eIF3g domain-containing protein	1022.26	166.858	6.12651	2.61506	9.66e-68	2.16e-66
>ENA|ELU35755|ELU35755.1	---NA---	94.7624	854.243	0.110931	-3.17226	8.01e-38	7.29e-37
>ENA|ELU35809|ELU35809.1	-----NA-----	1473.9	474.098	3.10885	1.63638	8.97e-34	7.18e-33
>ENA|ELU35840|ELU35840.1	GPI-anchored domain-containing protein	1541.76	5674.04	0.271722	-1.8798	1.04e-43	1.19e-42
>ENA|ELU35844|ELU35844.1	-----NA-----	2841.2	11877.1	0.239217	-2.06361	1.12e-59	1.99e-58
>ENA|ELU35903|ELU35903.1	hypothetical protein AG1IA_10067	255.915	995.066	0.257184	-1.95913	3.31e-42	3.6e-41
>ENA|ELU35921|ELU35921.1	hypothetical protein AG1IA_10049	480.481	90.0627	5.33496	2.41548	4.77e-12	1.42e-11
>ENA|ELU35927|ELU35927.1	hypothetical protein AG1IA_10043	994.682	389103	0.00255635	-8.6117	0	0
>ENA|ELU35955|ELU35955.1	phospho-2-dehydro-3-deoxyheptonate aldolase	305.186	12.7958	23.8505	4.57595	7.53e-25	4.31e-24
>ENA|ELU35958|ELU35958.1	hypothetical protein AG1IA_10012	1029.37	316.595	3.25138	1.70105	8.63e-16	3.19e-15
>ENA|ELU35973|ELU35973.1	heat shock protein	1009.91	303.65	3.32588	1.73374	2.53e-35	2.13e-34
>ENA|ELU36050|ELU36050.1	Bot1p domain-containing protein	1606.15	360.604	4.45405	2.15512	9.06e-22	4.51e-21
>ENA|ELU36052|ELU36052.1	-----NA-----	710.057	137.463	5.16545	2.36889	1.21e-15	4.43e-15
>ENA|ELU36070|ELU36070.1	oligopeptide transporter	1074.78	5926.22	0.181359	-2.46308	5.91e-57	9.77e-56
>ENA|ELU36112|ELU36112.1	RGS domain-containing protein	514.156	1633.61	0.314736	-1.66779	2.17e-15	7.85e-15
>ENA|ELU36121|ELU36121.1	Aldedh domain-containing	611.519	119.771	5.10573	2.35212	5.41e-42	5.8e-41
>ENA|ELU36124|ELU36124.1	hypothetical protein AG1IA_09846	309.864	83.6043	3.70632	1.88999	3.5e-30	2.5e-29
>ENA|ELU36137|ELU36137.1	O-acetylserine sulfhydrylase homocysteine synthase	525.29	107.159	4.90197	2.29336	1.33e-43	1.51e-42
>ENA|ELU36156|ELU36156.1	gamma-aminobutyric acid transporter	1052.48	249.845	4.21253	2.07469	4.73e-47	5.9e-46
>ENA|ELU36204|ELU36204.1	hypothetical protein AG1IA_09767	121.523	435.01	0.279357	-1.83982	1.26e-29	8.76e-29
>ENA|ELU36224|ELU36224.1	Hemopexin domain-containing	93524.7	2538.65	36.8404	5.20322	1.19e-234	2.35e-232
>ENA|ELU36235|ELU36235.1	glycoside hydrolase family 17 protein	5269.73	814.622	6.46892	2.69353	4.11e-97	1.65e-95
>ENA|ELU36253|ELU36253.1	hypothetical protein AG1IA_09716	1213.17	4969.8	0.244109	-2.03441	3.58e-61	6.74e-60
>ENA|ELU36255|ELU36255.1	hypothetical protein AG1IA_09715	537.028	2047.93	0.26223	-1.93109	1.69e-43	1.92e-42
>ENA|ELU36258|ELU36258.1	-----NA-----	326.423	2182.71	0.149549	-2.74131	7.58e-48	9.76e-47
>ENA|ELU36287|ELU36287.1	alginate lyase domain-containing protein	2049.85	652.438	3.14184	1.65161	3.95e-37	3.48e-36
>ENA|ELU36308|ELU36308.1	serine protease	303.809	94.0038	3.23188	1.69237	3.71e-21	1.8e-20
>ENA|ELU36338|ELU36338.1	-----NA-----	59.128	485.84	0.121703	-3.03857	4.16e-69	9.74e-68
>ENA|ELU36349|ELU36349.1	-----NA-----	3430.33	1078.85	3.17961	1.66885	7.97e-23	4.16e-22
>ENA|ELU36351|ELU36351.1	Pkinase domain-containing protein	748.347	222.192	3.36802	1.7519	4.35e-31	3.2e-30
>ENA|ELU36352|ELU36352.1	Pmp3 domain-containing protein	849.896	2728.61	0.311476	-1.68281	1.26e-41	1.33e-40
>ENA|ELU36353|ELU36353.1	-----NA-----	1447.4	318.495	4.54449	2.18412	1.66e-19	7.43e-19
>ENA|ELU36375|ELU36375.1	-----NA-----	178.918	809.308	0.221075	-2.17739	4.33e-51	6.28e-50
>ENA|ELU36441|ELU36441.1	laccase-1	677.643	67.7692	9.99928	3.32182	8.92e-72	2.15e-70
>ENA|ELU36450|ELU36450.1	-----NA-----	723.86	110.462	6.55301	2.71216	4.7e-60	8.47e-59
>ENA|ELU36464|ELU36464.1	aspartate ammonia lyase	3343.5	780.03	4.28637	2.09976	5.16e-61	9.67e-60
>ENA|ELU36465|ELU36465.1	aspartate ammonia lyase	1187.77	200.085	5.93636	2.56958	2.69e-35	2.26e-34
>ENA|ELU36474|ELU36474.1	---NA---	1024.28	13200.8	0.0775922	-3.68795	9.04e-180	9.33e-178
>ENA|ELU36475|ELU36475.1	---NA---	538.633	13955.5	0.0385965	-4.69538	2.76e-101	1.18e-99
>ENA|ELU36486|ELU36486.1	-----NA-----	2078.39	189.754	10.9531	3.45326	1.74e-122	1.03e-120
>ENA|ELU36487|ELU36487.1	-----NA-----	165.574	686.415	0.241215	-2.05161	6.83e-15	2.39e-14
>ENA|ELU36488|ELU36488.1	hypothetical protein AG1IA_09483	611.164	3203.87	0.190758	-2.39018	4.83e-77	1.33e-75
>ENA|ELU36504|ELU36504.1	tyrosyl-tRNA synthetase	2568.3	802.119	3.2019	1.67893	3.64e-40	3.65e-39
>ENA|ELU36509|ELU36509.1	endoplasmic reticulum metallopeptidase 1	831.66	3534.34	0.235309	-2.08737	4.98e-30	3.53e-29
>ENA|ELU36513|ELU36513.1	hypothetical protein AG1IA_09457	1671.25	10387.3	0.160893	-2.63582	1.39e-100	5.92e-99
>ENA|ELU36515|ELU36515.1	serine threonine kinase	1399.3	4579.37	0.305567	-1.71044	7.32e-43	8.12e-42
>ENA|ELU36516|ELU36516.1	hypothetical protein AG1IA_09454	157.746	654.408	0.241051	-2.05259	7.11e-09	1.72e-08
>ENA|ELU36531|ELU36531.1	DNA-J related domain-containing	37.4362	1086.14	0.0344673	-4.85863	1.16e-65	2.43e-64
>ENA|ELU36532|ELU36532.1	hypothetical protein AG1IA_09446	258.613	6649.47	0.0388923	-4.68437	4.4e-174	4.26e-172
>ENA|ELU36544|ELU36544.1	response to drug-related	1248.38	7824.49	0.159548	-2.64794	2.26e-99	9.36e-98
>ENA|ELU36552|ELU36552.1	NADH nitrite reductase	9990.62	2758.33	3.62198	1.85678	9.46e-54	1.49e-52
>ENA|ELU36553|ELU36553.1	NADH nitrite reductase	2165.85	405.52	5.34092	2.41709	5.3e-72	1.28e-70
>ENA|ELU36565|ELU36565.1	zinc-binding dehydrogenase domain-containing protein	123.145	1108.74	0.111068	-3.17049	8.97e-29	6e-28
>ENA|ELU36567|ELU36567.1	fungal zn(2)-Cys(6) binuclear cluster domain-containing protein	97.134	475.47	0.204291	-2.29131	1.32e-13	4.29e-13
>ENA|ELU36581|ELU36581.1	Tyrosinase domain-containing	286.622	16318.8	0.0175639	-5.83125	0	0
>ENA|ELU36595|ELU36595.1	FTR1 domain-containing protein	1595.43	409.736	3.89381	1.96118	5.65e-27	3.52e-26
>ENA|ELU36599|ELU36599.1	Bna2p	707.939	212.359	3.33369	1.73712	3.73e-33	2.95e-32
>ENA|ELU36603|ELU36603.1	hypothetical protein AG1IA_09365	925.246	252.987	3.65729	1.87077	1.24e-18	5.31e-18
>ENA|ELU36633|ELU36633.1	copper radical oxidase	456.492	12821.8	0.0356027	-4.81187	9.54e-267	2.5e-264
>ENA|ELU36634|ELU36634.1	hypothetical protein AG1IA_09337	87.3835	393.634	0.221992	-2.17142	8.15e-26	4.86e-25
>ENA|ELU36635|ELU36635.1	-----NA-----	224.316	912.02	0.245955	-2.02354	3.87e-44	4.49e-43
>ENA|ELU36676|ELU36676.1	hypothetical protein AG1IA_09287	245.635	1476.66	0.166346	-2.58774	1.85e-74	4.82e-73
>ENA|ELU36688|ELU36688.1	-----NA-----	22915.6	2139.75	10.7095	3.42082	2.49e-160	2.17e-158
>ENA|ELU36691|ELU36691.1	cytochrome P450 monooxygenase	497.287	148.594	3.34662	1.7427	3.1e-21	1.51e-20
>ENA|ELU36695|ELU36695.1	-----NA-----	4064.24	669.968	6.06633	2.60082	7.52e-89	2.57e-87
>ENA|ELU36697|ELU36697.1	heme peroxidase	37758.5	6004.64	6.28822	2.65265	1.5e-105	6.98e-104
>ENA|ELU36702|ELU36702.1	methylthioadenosine phosphorylase (MTAP)	828.576	194.537	4.25922	2.09059	3.85e-46	4.67e-45
>ENA|ELU36722|ELU36722.1	fungal zn(2)-Cys(6) binuclear cluster domain-containing	98.5026	515.95	0.190915	-2.389	2.37e-36	2.04e-35
>ENA|ELU36727|ELU36727.1	aspartate kinase	837.959	179.571	4.66644	2.22232	2.65e-50	3.71e-49
>ENA|ELU36744|ELU36744.1	-----NA-----	469.14	2226.3	0.210726	-2.24656	3.7e-65	7.64e-64
>ENA|ELU36757|ELU36757.1	leucine carboxyl methyltransferase	223.554	57.3336	3.89918	1.96317	9.42e-23	4.9e-22
>ENA|ELU36764|ELU36764.1	hypothetical protein AG1IA_09207	63.9971	2190.07	0.0292214	-5.09683	6.96e-217	1.04e-214
>ENA|ELU36767|ELU36767.1	hypothetical protein AG1IA_09197	410.518	58.2453	7.0481	2.81723	2.54e-39	2.44e-38
>ENA|ELU36789|ELU36789.1	glycoside hydrolase family 5	1579.18	17694.3	0.0892476	-3.48604	2.56e-81	7.63e-80
>ENA|ELU36794|ELU36794.1	Mss4 domain-containing protein	514.612	164.431	3.12964	1.646	1.23e-25	7.27e-25
>ENA|ELU36802|ELU36802.1	---NA---	232.585	70.467	3.30063	1.72274	8.23e-24	4.49e-23
>ENA|ELU36817|ELU36817.1	histidinol-phosphate transaminase	552.235	148.627	3.71557	1.89359	7.77e-29	5.21e-28
>ENA|ELU36819|ELU36819.1	hypothetical protein AG1IA_09157	2415.29	8192.12	0.294831	-1.76204	3.91e-09	9.64e-09
>ENA|ELU36836|ELU36836.1	serine carboxypeptidase domain-containing	606.447	10.0912	60.0964	5.90921	5.78e-126	3.57e-124
>ENA|ELU36840|ELU36840.1	hypothetical protein AG1IA_09127	116.605	472.101	0.246992	-2.01747	9.35e-24	5.09e-23
>ENA|ELU36874|ELU36874.1	ATP phosphoribosyltransferase	5403.48	1793.74	3.01241	1.59092	3.96e-27	2.49e-26
>ENA|ELU36883|ELU36883.1	-----NA-----	2133.54	399.008	5.34712	2.41876	6.46e-71	1.55e-69
>ENA|ELU36884|ELU36884.1	polysaccharide deacetylase from carbohydrate esterase	11128.8	466.29	23.8667	4.57693	2.46e-192	2.87e-190
>ENA|ELU36941|ELU36941.1	-----NA-----	9000.42	2060.85	4.36733	2.12675	1.33e-68	3.07e-67
>ENA|ELU36942|ELU36942.1	Smr domain-containing protein	704.063	131.52	5.35328	2.42042	7.83e-44	8.98e-43
>ENA|ELU36943|ELU36943.1	-----NA-----	6320.66	1879.41	3.36312	1.7498	7.31e-47	9.04e-46
>ENA|ELU36944|ELU36944.1	hypothetical protein AG1IA_09026	427.713	18.5365	23.0741	4.52821	1.83e-85	5.84e-84
>ENA|ELU36948|ELU36948.1	palmitoyl- thioesterase	205.005	754.985	0.271535	-1.88079	1.11e-37	1e-36
>ENA|ELU36963|ELU36963.1	cytochrome P450 monooxygenase pc-3	530.977	127.902	4.15144	2.05361	4.91e-36	4.19e-35
>ENA|ELU36975|ELU36975.1	multisynthetase complex auxiliary component p43	1661.64	524.257	3.16951	1.66426	8.9e-38	8.05e-37
>ENA|ELU36998|ELU36998.1	-----NA-----	179.621	827.513	0.217061	-2.20383	1.08e-37	9.74e-37
>ENA|ELU37007|ELU37007.1	-----NA-----	390.117	97.3223	4.00851	2.00307	2.89e-28	1.89e-27
>ENA|ELU37009|ELU37009.1	-----NA-----	1000.52	3560.38	0.281014	-1.83129	1.2e-48	1.59e-47
>ENA|ELU37016|ELU37016.1	carbohydrate-binding module family 13 protein	157.146	535.167	0.293639	-1.76789	1.52e-27	9.73e-27
>ENA|ELU37037|ELU37037.1	eukaryotic translation initiation factor 3 subunit 6	2922.62	647.397	4.51441	2.17454	2.97e-64	6.03e-63
>ENA|ELU37038|ELU37038.1	ricin-type beta-trefoil lectin domain-containing protein	488.421	144.398	3.38246	1.75807	6.33e-26	3.78e-25
>ENA|ELU37042|ELU37042.1	hypothetical protein AG1IA_08928	8565.52	1580.11	5.42085	2.43852	7.09e-87	2.36e-85
>ENA|ELU37043|ELU37043.1	hypothetical protein AG1IA_08929	3875.53	537.639	7.20842	2.84968	7.24e-105	3.32e-103
>ENA|ELU37044|ELU37044.1	hypothetical protein AG1IA_08926	1909.47	497.382	3.83905	1.94075	2.46e-06	4.89e-06
>ENA|ELU37054|ELU37054.1	OPT oligopeptide transporter	2818.93	43870.9	0.0642552	-3.96004	2.39e-206	3.14e-204
>ENA|ELU37060|ELU37060.1	-----NA-----	337.16	1526.84	0.220822	-2.17904	6.25e-60	1.12e-58
>ENA|ELU37066|ELU37066.1	hypothetical protein AG1IA_08887	882.183	36046.8	0.0244733	-5.35265	0	0
>ENA|ELU37077|ELU37077.1	oligopeptide transporter	3119.04	914.061	3.41228	1.77074	2.41e-46	2.96e-45
>ENA|ELU37080|ELU37080.1	ricin-type beta-trefoil lectin domain-containing	63262.8	354400	0.178507	-2.48595	5.14e-41	5.29e-40
>ENA|ELU37101|ELU37101.1	oxalate decarboxylase	1307.22	201.393	6.49088	2.69841	4e-76	1.07e-74
>ENA|ELU37106|ELU37106.1	oxalate decarboxylase	393.642	54.8159	7.18116	2.84422	2.09e-34	1.71e-33
>ENA|ELU37113|ELU37113.1	acetyltransferase (GNAT) family domain-containing protein	91.0698	785.141	0.115992	-3.10791	8.96e-87	2.97e-85
>ENA|ELU37123|ELU37123.1	laccase precursor	189.536	10492.2	0.0180646	-5.79069	0	0
>ENA|ELU37137|ELU37137.1	hypothetical protein AG1IA_08824	32233.4	203530	0.158372	-2.65861	1.09e-39	1.07e-38
>ENA|ELU37150|ELU37150.1	T-complex protein 1	2097.03	514	4.07983	2.02851	2.71e-55	4.33e-54
>ENA|ELU37152|ELU37152.1	---NA---	115.127	1551.37	0.0742096	-3.75225	2.26e-127	1.42e-125
>ENA|ELU37157|ELU37157.1	-----NA-----	296.204	1164.62	0.254335	-1.9752	6.71e-51	9.64e-50
>ENA|ELU37158|ELU37158.1	-----NA-----	1653.03	221.359	7.46763	2.90065	4.43e-91	1.6e-89
>ENA|ELU37178|ELU37178.1	phytase	1085.09	54.7975	19.8018	4.30756	4.41e-135	3.16e-133
>ENA|ELU37179|ELU37179.1	chitin deacetylase	303.317	5892.61	0.0514741	-4.28001	8.52e-207	1.14e-204
>ENA|ELU37197|ELU37197.1	plastocyanin-like domain-containing	269.812	21394.6	0.0126112	-6.30915	4.17e-193	4.96e-191
>ENA|ELU37198|ELU37198.1	exo-beta-1	932.423	5549.85	0.168009	-2.57339	2.42e-46	2.97e-45
>ENA|ELU37201|ELU37201.1	-----NA-----	13510.5	1497.84	9.02004	3.17313	1.06e-47	1.36e-46
>ENA|ELU37220|ELU37220.1	Homeobox domain-containing	5420.75	18062	0.300119	-1.73639	1.52e-48	2e-47
>ENA|ELU37221|ELU37221.1	hypothetical protein AG1IA_08756	261.302	1358.09	0.192404	-2.37779	4.17e-07	8.88e-07
>ENA|ELU37239|ELU37239.1	hypothetical protein AG1IA_08734	91.1759	607.665	0.150043	-2.73655	9.26e-57	1.53e-55
>ENA|ELU37246|ELU37246.1	---NA---	6425.01	20344.5	0.315811	-1.66287	2.16e-45	2.58e-44
>ENA|ELU37247|ELU37247.1	---NA---	1474.49	17.5512	84.0108	6.3925	1.18e-61	2.23e-60
>ENA|ELU37248|ELU37248.1	response regulator receiver domain-containing protein	3235.01	136.163	23.7583	4.57036	4.95e-22	2.5e-21
>ENA|ELU37252|ELU37252.1	HisKA domain-containing protein	466.523	131.003	3.56117	1.83235	1.76e-29	1.22e-28
>ENA|ELU37262|ELU37262.1	-----NA-----	342.255	113.593	3.01298	1.59119	9.28e-20	4.2e-19
>ENA|ELU37274|ELU37274.1	ATP citrate lyase isoform 2	3616.09	517.489	6.98777	2.80483	1.58e-52	2.4e-51
>ENA|ELU37292|ELU37292.1	cytochrome P450 domain-containing	41.0845	321.372	0.127841	-2.96758	1.06e-37	9.57e-37
>ENA|ELU37311|ELU37311.1	---NA---	92.8568	5230.36	0.0177534	-5.81576	3.37e-307	1.77e-304
>ENA|ELU37313|ELU37313.1	---NA---	244.635	1681.32	0.145501	-2.78089	2.73e-72	6.66e-71
>ENA|ELU37314|ELU37314.1	---NA---	150.183	961.619	0.156178	-2.67874	1.16e-25	6.86e-25
>ENA|ELU37323|ELU37323.1	---NA---	181.756	4186.62	0.0434134	-4.52571	4.86e-214	6.95e-212
>ENA|ELU37324|ELU37324.1	MFS_1 domain-containing protein	1718.16	157.744	10.8921	3.4452	5.62e-70	1.32e-68
>ENA|ELU37347|ELU37347.1	conidial pigment biosynthesis oxidase Arb2/brown2	438.669	85.8194	5.11154	2.35376	7.47e-38	6.81e-37
>ENA|ELU37357|ELU37357.1	hypothetical protein AG1IA_08620	262.952	50.0396	5.25488	2.39366	6.16e-32	4.65e-31
>ENA|ELU37358|ELU37358.1	-----NA-----	508.324	165.568	3.07019	1.61833	2.43e-24	1.36e-23
>ENA|ELU37364|ELU37364.1	peptidase M24	1087.24	259.236	4.194	2.06833	2.06e-48	2.69e-47
>ENA|ELU37372|ELU37372.1	aromatic amino acid transaminase	687.665	108.684	6.32721	2.66157	3.25e-64	6.56e-63
>ENA|ELU37389|ELU37389.1	-----NA-----	103.031	511.975	0.201243	-2.31299	3.69e-46	4.49e-45
>ENA|ELU37392|ELU37392.1	hypothetical protein AG1IA_08578	11684	3085.77	3.78642	1.92084	4.52e-38	4.17e-37
>ENA|ELU37413|ELU37413.1	homeodomain transcription factor	2858.39	9210.95	0.310326	-1.68814	8.53e-42	9.06e-41
>ENA|ELU37419|ELU37419.1	DnaJ protein	1066.35	253.505	4.20643	2.0726	5.82e-49	7.85e-48
>ENA|ELU37428|ELU37428.1	cytochrome P450 monooxygenase	9853.01	2264.72	4.35065	2.12123	7.43e-69	1.73e-67
>ENA|ELU37439|ELU37439.1	citrate synthase	12523	1635.68	7.65615	2.93662	1.7e-26	1.04e-25
>ENA|ELU37454|ELU37454.1	ML domain-containing	528.243	2178.3	0.242503	-2.04393	1.82e-55	2.93e-54
>ENA|ELU37484|ELU37484.1	Ribonuclease domain-containing protein	3821.52	329.562	11.5958	3.53553	2.31e-91	8.38e-90
>ENA|ELU37504|ELU37504.1	Ifi-6-16 domain-containing	93.2045	375.592	0.248153	-2.0107	4.4e-15	1.55e-14
>ENA|ELU37523|ELU37523.1	3-deoxy-7-phosphoheptulonate synthase	25319.3	85157.7	0.297323	-1.7499	9.19e-50	1.28e-48
>ENA|ELU37531|ELU37531.1	hypothetical protein AG1IA_08441	153.654	593.048	0.259092	-1.94846	1.05e-06	2.16e-06
>ENA|ELU37542|ELU37542.1	succinyl-CoA:3-ketoacid-coenzyme A transferase subunit A	1195.88	354.269	3.37562	1.75515	7.81e-16	2.89e-15
>ENA|ELU37549|ELU37549.1	NADH dehydrogenase	2167.32	450.237	4.81373	2.26715	6.91e-68	1.56e-66
>ENA|ELU37560|ELU37560.1	cystathionine gamma-synthase	736.973	179.779	4.09933	2.03539	8.2e-40	8.07e-39
>ENA|ELU37570|ELU37570.1	NADPH dehydrogenase	441.106	146.788	3.00505	1.58739	8.03e-21	3.85e-20
>ENA|ELU37603|ELU37603.1	short chain dehydrogenase domain-containing protein	488.872	121.759	4.01506	2.00542	4.95e-31	3.63e-30
>ENA|ELU37610|ELU37610.1	purine transporter	4326.46	1177.59	3.67401	1.87736	2.47e-53	3.81e-52
>ENA|ELU37611|ELU37611.1	hypothetical protein AG1IA_08361	4708.57	170.762	27.5739	4.78523	4.24e-230	7.84e-228
>ENA|ELU37613|ELU37613.1	hypothetical protein AG1IA_08363	56.14	1669.22	0.0336325	-4.894	1.7e-120	9.57e-119
>ENA|ELU37627|ELU37627.1	protein ura1	5518.71	125.632	43.9275	5.45705	5.1e-175	5.1e-173
>ENA|ELU37630|ELU37630.1	aspartate carbamoyltransferase	1486.08	126.076	11.7872	3.55915	2.59e-34	2.11e-33
>ENA|ELU37664|ELU37664.1	carnitine acetyl transferase	23462.1	1370.1	17.1244	4.09799	7.9e-159	6.63e-157
>ENA|ELU37667|ELU37667.1	hypothetical protein AG1IA_08304	89.7767	1528.61	0.0587311	-4.08973	4.94e-26	2.96e-25
>ENA|ELU37708|ELU37708.1	-----NA-----	153.774	637.088	0.24137	-2.05068	5.66e-39	5.4e-38
>ENA|ELU37748|ELU37748.1	aldo keto reductase family domain-containing	1238.93	284.725	4.35132	2.12145	1.87e-51	2.74e-50
>ENA|ELU37750|ELU37750.1	polymerase	867.531	2928.87	0.2962	-1.75536	2.99e-43	3.37e-42
>ENA|ELU37752|ELU37752.1	hypothetical protein AG1IA_08210	3550.11	16687	0.212747	-2.23279	2e-76	5.44e-75
>ENA|ELU37762|ELU37762.1	eukaryotic translation initiation factor 3 subunit 7	3881.77	1258.38	3.08473	1.62514	8.55e-40	8.41e-39
>ENA|ELU37764|ELU37764.1	lincomycin-condensing lmbA	654.353	44.0565	14.8526	3.89264	1.94e-39	1.87e-38
>ENA|ELU37768|ELU37768.1	WGG domain-containing	340.426	88.1668	3.86116	1.94903	3.57e-27	2.25e-26
>ENA|ELU37770|ELU37770.1	5-methyltetrahydropteroyltriglutamate--homocysteine S-	18784.5	2087.13	9.00016	3.16995	5.98e-64	1.19e-62
>ENA|ELU37771|ELU37771.1	hypothetical protein AG1IA_08192	1545.54	459.837	3.36105	1.74891	7.1e-40	7e-39
>ENA|ELU37780|ELU37780.1	---NA---	863.161	2951.77	0.292421	-1.77388	7.6e-42	8.1e-41
>ENA|ELU37786|ELU37786.1	---NA---	767.119	6553.92	0.117047	-3.09484	4.18e-127	2.6e-125
>ENA|ELU37804|ELU37804.1	---NA---	27.4817	20780.6	0.00132247	-9.56255	1.34e-270	3.84e-268
>ENA|ELU37806|ELU37806.1	phosphatidylinositol 3-kinase tor2	977.402	2938.86	0.332579	-1.58823	3.85e-37	3.4e-36
>ENA|ELU37841|ELU37841.1	-----NA-----	988.85	7630.06	0.129599	-2.94787	4.96e-09	1.21e-08
>ENA|ELU37842|ELU37842.1	-----NA-----	79.1889	615.304	0.128699	-2.95793	4.32e-11	1.21e-10
>ENA|ELU37855|ELU37855.1	-----NA-----	63.0084	534.684	0.117842	-3.08507	1.29e-24	7.28e-24
>ENA|ELU37882|ELU37882.1	hypothetical protein AG1IA_08075	130.469	534.244	0.244213	-2.03379	1.16e-35	9.86e-35
>ENA|ELU37889|ELU37889.1	-----NA-----	618.082	2127.81	0.290478	-1.7835	3.58e-44	4.16e-43
>ENA|ELU37896|ELU37896.1	hypothetical protein AG1IA_08074	333.34	2860.92	0.116515	-3.10141	2.71e-115	1.47e-113
>ENA|ELU37901|ELU37901.1	-----NA-----	607.598	138.006	4.4027	2.13839	1.65e-39	1.59e-38
>ENA|ELU37905|ELU37905.1	---NA---	1225.95	5461.33	0.224479	-2.15535	9.28e-66	1.95e-64
>ENA|ELU37919|ELU37919.1	-----NA-----	560.21	2013.85	0.278179	-1.84592	7.05e-08	1.6e-07
>ENA|ELU37924|ELU37924.1	-----NA-----	208.416	691.213	0.301521	-1.72967	8.48e-31	6.2e-30
>ENA|ELU37935|ELU37935.1	aldehyde dehydrogenase	18584.1	1039.67	17.875	4.15987	2.68e-41	2.79e-40
>ENA|ELU37945|ELU37945.1	-----NA-----	198.229	681.969	0.290672	-1.78254	7.48e-33	5.85e-32
>ENA|ELU37947|ELU37947.1	NADH oxidase	437.064	71.0067	6.15524	2.62182	2.94e-42	3.2e-41
>ENA|ELU37952|ELU37952.1	hypothetical protein AG1IA_08018	175.325	627.578	0.279368	-1.83976	9.67e-34	7.72e-33
>ENA|ELU37953|ELU37953.1	calpain	1523.81	12811.2	0.118943	-3.07165	5.74e-132	3.77e-130
>ENA|ELU37968|ELU37968.1	hypothetical protein AG1IA_08002	345.427	3912.88	0.0882795	-3.50178	6.37e-55	1.01e-53
>ENA|ELU37979|ELU37979.1	-----NA-----	116.276	391.335	0.297126	-1.75086	1.54e-25	9.03e-25
>ENA|ELU37989|ELU37989.1	protein serine/threonine kinase	534.208	1786.9	0.298958	-1.74198	5.48e-40	5.43e-39
>ENA|ELU37996|ELU37996.1	---NA---	390.48	1803.78	0.216479	-2.2077	4.09e-13	1.29e-12
>ENA|ELU37998|ELU37998.1	-----NA-----	350.035	90.9666	3.84795	1.94409	1.82e-27	1.16e-26
>ENA|ELU38002|ELU38002.1	---NA---	477.471	60.9841	7.82943	2.96891	1.26e-59	2.23e-58
>ENA|ELU38009|ELU38009.1	translation initiation factor eIF2 gamma subunit	3927.58	1188.21	3.30547	1.72485	1.46e-44	1.71e-43
>ENA|ELU38019|ELU38019.1	---NA---	187.816	2474.66	0.0758958	-3.71984	8.53e-63	1.65e-61
>ENA|ELU38030|ELU38030.1	DUF89 domain-containing protein	7072.49	826.654	8.55557	3.09686	1.44e-25	8.48e-25
>ENA|ELU38031|ELU38031.1	hypothetical protein AG1IA_07937	147.527	5633.05	0.0261895	-5.25487	1.35e-273	4.47e-271
>ENA|ELU38040|ELU38040.1	hypothetical protein AG1IA_07931	683.301	143.469	4.7627	2.25178	4.51e-21	2.18e-20
>ENA|ELU38041|ELU38041.1	zinc-binding dehydrogenase domain-containing protein	477.192	56.9984	8.37202	3.06558	1.11e-59	1.98e-58
>ENA|ELU38045|ELU38045.1	-----NA-----	1020.68	210.956	4.83835	2.27452	5.77e-16	2.15e-15
>ENA|ELU38046|ELU38046.1	hypothetical protein AG1IA_07925	766.936	49.9696	15.3481	3.93998	1.31e-104	5.97e-103
>ENA|ELU38051|ELU38051.1	hypothetical protein AG1IA_07914	104.448	372.865	0.280122	-1.83587	2.57e-17	1.02e-16
>ENA|ELU38054|ELU38054.1	-----NA-----	189.754	757.998	0.250336	-1.99806	2.61e-40	2.65e-39
>ENA|ELU38064|ELU38064.1	glycoside hydrolase family 95	906.752	166.116	5.45853	2.44851	5.06e-63	9.83e-62
>ENA|ELU38076|ELU38076.1	-----NA-----	2499.69	672.196	3.71869	1.89479	6.87e-49	9.2e-48
>ENA|ELU38081|ELU38081.1	Lactonase domain-containing protein	2280.37	748.003	3.04861	1.60815	3.86e-37	3.41e-36
>ENA|ELU38086|ELU38086.1	cytochrome P450	536.601	1611.44	0.332994	-1.58643	4.08e-17	1.61e-16
>ENA|ELU38087|ELU38087.1	cytochrome P450 domain-containing	265.111	827.529	0.320364	-1.64221	1.25e-22	6.45e-22
>ENA|ELU38108|ELU38108.1	hypothetical protein AG1IA_07863	674.649	111.752	6.03703	2.59384	3.47e-56	5.67e-55
>ENA|ELU38109|ELU38109.1	GPR1 FUN34 yaaH family domain-containing	8074.37	50705.2	0.159241	-2.65071	8.47e-86	2.73e-84
>ENA|ELU38114|ELU38114.1	RNA recognition motif domain-containing	1129.47	255.572	4.4194	2.14385	1.98e-51	2.9e-50
>ENA|ELU38128|ELU38128.1	Dus domain-containing protein	311.874	86.5236	3.6045	1.8498	5.29e-23	2.79e-22
>ENA|ELU38131|ELU38131.1	hypothetical protein AG1IA_07840	1419.3	5544.79	0.255971	-1.96595	5.99e-58	1e-56
>ENA|ELU38134|ELU38134.1	ribosomal l1p L10e family domain-containing	531.995	167.782	3.17075	1.66482	1.24e-26	7.62e-26
>ENA|ELU38137|ELU38137.1	heme oxygenase domain-containing	502.85	1779.88	0.282519	-1.82358	8.64e-45	1.02e-43
>ENA|ELU38140|ELU38140.1	-----NA-----	1789.96	6269.76	0.285491	-1.80848	1.97e-50	2.78e-49
>ENA|ELU38154|ELU38154.1	hypothetical protein AG1IA_07819	225.062	2006.55	0.112164	-3.15632	4.6e-70	1.09e-68
>ENA|ELU38159|ELU38159.1	hypothetical protein AG1IA_07824	24748.1	879.96	28.1241	4.81373	2.06e-275	7.19e-273
>ENA|ELU38166|ELU38166.1	HLH domain-containing protein	895.401	3611.96	0.247899	-2.01218	5.65e-58	9.49e-57
>ENA|ELU38175|ELU38175.1	short chain dehydrogenase domain-containing	268.56	75.4291	3.56044	1.83205	1.14e-24	6.46e-24
>ENA|ELU38180|ELU38180.1	MFBC-like protein	1738.26	370.939	4.68609	2.22838	2.82e-59	4.9e-58
>ENA|ELU38201|ELU38201.1	-----NA-----	693.226	155.118	4.46903	2.15996	1.06e-42	1.17e-41
>ENA|ELU38206|ELU38206.1	PX domain-containing protein	455.927	2211.2	0.20619	-2.27796	2.21e-38	2.06e-37
>ENA|ELU38230|ELU38230.1	WD40 domain-containing	1851.29	9318.2	0.198675	-2.33152	4.06e-80	1.18e-78
>ENA|ELU38231|ELU38231.1	chorismate mutase	5212.92	16958.7	0.307388	-1.70187	1.77e-47	2.24e-46
>ENA|ELU38243|ELU38243.1	CAP domain-containing	126.914	1259.9	0.100734	-3.31138	4.72e-110	2.36e-108
>ENA|ELU38267|ELU38267.1	Ras guanine-nucleotide exchange	1355.58	8273.7	0.163842	-2.60963	2.8e-97	1.13e-95
>ENA|ELU38275|ELU38275.1	cytoplasmic protein	852.171	205.109	4.15471	2.05475	1.75e-43	1.98e-42
>ENA|ELU38278|ELU38278.1	RA domain-containing protein	1328.9	4322.47	0.307441	-1.70162	1.62e-43	1.85e-42
>ENA|ELU38285|ELU38285.1	coproporphyrinogen III oxidase	1353.25	388.656	3.48188	1.79987	6.26e-41	6.41e-40
>ENA|ELU38286|ELU38286.1	ubiquinol-cytochrome C chaperone domain-containing protein	1591.8	243.946	6.52522	2.70603	5.35e-80	1.55e-78
>ENA|ELU38299|ELU38299.1	-----NA-----	403.507	4213	0.0957767	-3.38418	4.75e-109	2.32e-107
>ENA|ELU38307|ELU38307.1	G-alpha domain-containing	579.731	6716.51	0.0863143	-3.53426	8.58e-129	5.45e-127
>ENA|ELU38323|ELU38323.1	-----NA-----	130.187	535.543	0.243094	-2.04042	9.24e-40	9.04e-39
>ENA|ELU38324|ELU38324.1	glutamate dehydrogenase (NADP+)	3461.63	293.97	11.7755	3.55771	1.81e-55	2.93e-54
>ENA|ELU38331|ELU38331.1	glycosyl hydrolase family 47 domain-containing protein	480.963	1853.6	0.259475	-1.94633	7.39e-44	8.49e-43
>ENA|ELU38333|ELU38333.1	cytochrome P450 domain-containing	41.836	146.311	0.285939	-1.80622	9.99e-18	4.1e-17
>ENA|ELU38360|ELU38360.1	phosphoadenylyl-sulfate reductase	560.543	170.434	3.28892	1.71761	2.27e-27	1.44e-26
>ENA|ELU38366|ELU38366.1	VWA domain-containing protein	1125.76	5373.51	0.209502	-2.25496	4.03e-73	1.01e-71
>ENA|ELU38375|ELU38375.1	1-acylglycerol-3-phosphate O-acyltransferase	94067.3	4671.84	20.135	4.33163	2.18e-241	4.57e-239
>ENA|ELU38380|ELU38380.1	RIX1 domain-containing protein	444.246	136.518	3.25413	1.70227	4.32e-11	1.21e-10
>ENA|ELU38395|ELU38395.1	delta 9-fatty acid desaturase	21876.6	6739.83	3.24587	1.69861	2.1e-29	1.45e-28
>ENA|ELU38401|ELU38401.1	IBR domain-containing	178.714	712.853	0.250702	-1.99595	2.01e-39	1.94e-38
>ENA|ELU38403|ELU38403.1	GMC oxidoreductase	4321.36	398.452	10.8454	3.43901	1.39e-143	1.08e-141
>ENA|ELU38406|ELU38406.1	-----NA-----	489.395	1802.15	0.271562	-1.88065	2.04e-35	1.73e-34
>ENA|ELU38407|ELU38407.1	hypothetical protein AG1IA_07576	113.052	4702.45	0.024041	-5.37836	7.76e-166	7.08e-164
>ENA|ELU38408|ELU38408.1	hypothetical protein AG1IA_07577	111.98	1478.05	0.0757616	-3.72239	6.18e-61	1.15e-59
>ENA|ELU38421|ELU38421.1	---NA---	127.087	384.658	0.33039	-1.59776	4.27e-10	1.12e-09
>ENA|ELU38422|ELU38422.1	---NA---	8091.83	1019.86	7.93429	2.9881	1.56e-120	8.87e-119
>ENA|ELU38426|ELU38426.1	-----NA-----	198.95	614.496	0.323761	-1.627	2.47e-26	1.51e-25
>ENA|ELU38437|ELU38437.1	glutamate N-acetyltransferase	8367.33	406.121	20.6031	4.36479	2.46e-219	3.78e-217
>ENA|ELU38449|ELU38449.1	hypothetical protein AG1IA_07519	4699.78	1342.45	3.50089	1.80772	1.73e-07	3.81e-07
>ENA|ELU38450|ELU38450.1	formate dehydrogenase	12591.9	2619.7	4.80663	2.26503	4.72e-61	8.88e-60
>ENA|ELU38451|ELU38451.1	hypothetical protein AG1IA_07521	771.696	3407.39	0.226477	-2.14256	3.15e-52	4.76e-51
>ENA|ELU38452|ELU38452.1	Patatin domain-containing	5950.63	1552.89	3.83198	1.93809	5.9e-39	5.62e-38
>ENA|ELU38454|ELU38454.1	phospho phosphatase	536.697	146.125	3.67287	1.87691	9.88e-32	7.41e-31
>ENA|ELU38456|ELU38456.1	phosphoenolpyruvate carboxykinase	54231.6	5713.13	9.49246	3.24678	1.21e-150	9.87e-149
>ENA|ELU38457|ELU38457.1	-----NA-----	5049.43	1012.15	4.98882	2.3187	2.59e-38	2.41e-37
>ENA|ELU38487|ELU38487.1	mannoprotein	282.648	929.967	0.303933	-1.71817	1.66e-37	1.49e-36
>ENA|ELU38490|ELU38490.1	hypothetical protein AG1IA_07477	5146.33	20091.3	0.256147	-1.96496	3.03e-32	2.32e-31
>ENA|ELU38499|ELU38499.1	aminotransferase class IV domain-containing	781.92	195.529	3.99899	1.99964	5.52e-23	2.91e-22
>ENA|ELU38516|ELU38516.1	potassium (K+) transporter domain-containing protein	8261.1	358.524	23.042	4.52619	3.29e-229	5.92e-227
>ENA|ELU38520|ELU38520.1	Frag1 domain-containing	205.277	991.409	0.207056	-2.27191	1.11e-36	9.67e-36
>ENA|ELU38524|ELU38524.1	F-box-like domain-containing	1886.56	170.85	11.0422	3.46496	1.89e-46	2.32e-45
>ENA|ELU38527|ELU38527.1	hypothetical protein AG1IA_07434	97.9113	353.42	0.277039	-1.85184	1.17e-19	5.28e-19
>ENA|ELU38554|ELU38554.1	---NA---	1225.08	3916.05	0.312836	-1.67652	1.25e-25	7.4e-25
>ENA|ELU38562|ELU38562.1	gti1/Pac2 family domain-containing protein	280.221	43.8431	6.39144	2.67614	2.44e-49	3.32e-48
>ENA|ELU38563|ELU38563.1	---NA---	1967.16	358.248	5.49107	2.45709	3.24e-74	8.41e-73
>ENA|ELU38570|ELU38570.1	noc2p	1376.4	332.47	4.13992	2.0496	2.01e-33	1.6e-32
>ENA|ELU38592|ELU38592.1	chitin deacetylase	1323.91	33947.7	0.0389984	-4.68044	1.54e-266	3.87e-264
>ENA|ELU38606|ELU38606.1	---NA---	1653.52	5011.35	0.329955	-1.59966	3.25e-40	3.27e-39
>ENA|ELU38621|ELU38621.1	NADPH oxidase regulator NoxR	6742.46	2165.34	3.11381	1.63868	4.39e-42	4.74e-41
>ENA|ELU38625|ELU38625.1	chromate ion transporter	489.138	143.015	3.42019	1.77407	5.7e-18	2.36e-17
>ENA|ELU38643|ELU38643.1	---NA---	419.328	3653.82	0.114764	-3.12326	4.67e-78	1.31e-76
>ENA|ELU38644|ELU38644.1	---NA---	572.706	3453.7	0.165824	-2.59228	5.55e-47	6.89e-46
>ENA|ELU38646|ELU38646.1	glycosyltransferase family 8 protein	432.687	5352.55	0.0808374	-3.62883	5.64e-135	3.99e-133
>ENA|ELU38648|ELU38648.1	DNA-binding protein SMUBP-2	311.063	101.222	3.07307	1.61968	4.12e-20	1.9e-19
>ENA|ELU38655|ELU38655.1	COesterase domain-containing protein	339.066	2155.43	0.157308	-2.66834	4.39e-86	1.43e-84
>ENA|ELU38658|ELU38658.1	-----NA-----	89.2828	421.506	0.211818	-2.2391	1.24e-38	1.17e-37
>ENA|ELU38662|ELU38662.1	---NA---	34.0604	587.96	0.0579299	-4.10955	8.59e-106	4.03e-104
>ENA|ELU38670|ELU38670.1	-----NA-----	1040.77	3154.08	0.329976	-1.59957	8.46e-38	7.68e-37
>ENA|ELU38682|ELU38682.1	-----NA-----	696.271	2685.58	0.259263	-1.94751	9.56e-52	1.42e-50
>ENA|ELU38690|ELU38690.1	peptidase inhibitor i9 domain-containing protein	99.7169	730.626	0.136481	-2.87322	4.35e-68	9.88e-67
>ENA|ELU38721|ELU38721.1	aconitate hydratase	15356	4830.98	3.17864	1.66841	8.83e-28	5.72e-27
>ENA|ELU38745|ELU38745.1	fatty acid activator Faa4	19811	113683	0.174265	-2.52065	5.37e-56	8.76e-55
>ENA|ELU38748|ELU38748.1	-----NA-----	376.531	117.114	3.21508	1.68485	3.89e-10	1.03e-09
>ENA|ELU38782|ELU38782.1	Myb-like DNA-binding domain-containing protein	3991.37	1030.56	3.87301	1.95346	1.06e-56	1.74e-55
>ENA|ELU38783|ELU38783.1	hypothetical protein AG1IA_07179	2019.15	7923.57	0.254828	-1.97241	1.95e-59	3.42e-58
>ENA|ELU38787|ELU38787.1	-----NA-----	853.183	262.306	3.25262	1.7016	1.14e-32	8.86e-32
>ENA|ELU38792|ELU38792.1	hypothetical protein AG1IA_07175	286.391	90.9347	3.14942	1.65508	4.41e-10	1.16e-09
>ENA|ELU38793|ELU38793.1	-----NA-----	136.808	483.994	0.282664	-1.82284	3.7e-13	1.17e-12
>ENA|ELU38799|ELU38799.1	hypothetical protein AG1IA_07172	86.4008	633.833	0.136315	-2.87499	1.22e-67	2.72e-66
>ENA|ELU38800|ELU38800.1	CFEM domain-containing	1874.71	519.82	3.60646	1.85058	2.24e-47	2.82e-46
>ENA|ELU38801|ELU38801.1	LTV domain-containing	1278.18	342.88	3.72777	1.89831	1.54e-43	1.75e-42
>ENA|ELU38806|ELU38806.1	hydrolase	543.06	166.438	3.26283	1.70612	9.64e-29	6.42e-28
>ENA|ELU38815|ELU38815.1	GMC oxidoreductase domain-containing protein	649.555	183.345	3.5428	1.82489	4.31e-30	3.06e-29
>ENA|ELU38820|ELU38820.1	-----NA-----	1280.01	224.142	5.71073	2.51368	1.08e-67	2.4e-66
>ENA|ELU38833|ELU38833.1	---NA---	2376.52	20436.2	0.11629	-3.1042	1.74e-48	2.28e-47
>ENA|ELU38847|ELU38847.1	glucose transporter	1090.2	7507.34	0.145218	-2.78371	2.46e-72	6.05e-71
>ENA|ELU38879|ELU38879.1	triose phosphate isomerase	4038.15	761.478	5.30305	2.40682	5.38e-80	1.55e-78
>ENA|ELU38884|ELU38884.1	ankyrin repeats (3 copies) domain-containing	2233.24	14997	0.148912	-2.74746	2e-109	9.9e-108
>ENA|ELU38898|ELU38898.1	zf- domain-containing	1086.37	4262.11	0.254891	-1.97205	2e-18	8.5e-18
>ENA|ELU38904|ELU38904.1	glycosyl hydrolase family 61 domain-containing	2568.25	26437.3	0.097145	-3.36372	8.03e-76	2.12e-74
>ENA|ELU38909|ELU38909.1	R	1560.18	405.863	3.84409	1.94264	1.41e-45	1.68e-44
>ENA|ELU38927|ELU38927.1	hypothetical protein AG1IA_07045	127.698	769.559	0.165936	-2.5913	5.5e-17	2.16e-16
>ENA|ELU38937|ELU38937.1	LMBR1 domain-containing protein	112.155	363.049	0.308924	-1.69468	1.37e-16	5.29e-16
>ENA|ELU38939|ELU38939.1	elongation factor 3	31435	7922.38	3.96788	1.98837	1.31e-39	1.28e-38
>ENA|ELU38949|ELU38949.1	dihydroxy-acid dehydratase	423.79	141.137	3.00269	1.58626	8.42e-22	4.21e-21
>ENA|ELU38958|ELU38958.1	hypothetical protein AG1IA_07008	261.215	1253.54	0.208382	-2.2627	1.2e-53	1.86e-52
>ENA|ELU38960|ELU38960.1	Pkinase domain-containing protein	88.6343	452.277	0.195973	-2.35127	1.21e-20	5.75e-20
>ENA|ELU38977|ELU38977.1	methyltransferase domain-containing	720.936	20.3711	35.3901	5.14528	4.05e-110	2.04e-108
>ENA|ELU38995|ELU38995.1	multidrug resistance protein 4	1676.16	529.919	3.16304	1.66131	2.69e-24	1.5e-23
>ENA|ELU38998|ELU38998.1	glycerol-3-phosphate dehydrogenase	2388.94	717.101	3.33139	1.73612	3.7e-41	3.83e-40
>ENA|ELU39000|ELU39000.1	Tcp11 domain-containing protein	2418.91	7554.59	0.320191	-1.64299	4.51e-34	3.66e-33
>ENA|ELU39005|ELU39005.1	sugar	173.506	1368.12	0.126821	-2.97914	6.41e-34	5.16e-33
>ENA|ELU39011|ELU39011.1	zf-rbx1 domain-containing	4563.5	20933.4	0.218001	-2.19759	7.78e-74	1.99e-72
>ENA|ELU39018|ELU39018.1	-----NA-----	83.7868	385.649	0.217262	-2.20249	5.29e-25	3.04e-24
>ENA|ELU39025|ELU39025.1	ricin-type beta-trefoil lectin domain-containing	6290.12	1539.28	4.08642	2.03084	1.99e-27	1.26e-26
>ENA|ELU39029|ELU39029.1	-----NA-----	908.3	244.488	3.71511	1.8934	1.7e-38	1.6e-37
>ENA|ELU39031|ELU39031.1	-----NA-----	1865.24	405.798	4.59646	2.20052	5.61e-59	9.65e-58
>ENA|ELU39040|ELU39040.1	HIT domain-containing protein	679.612	205.758	3.30297	1.72377	2.07e-30	1.48e-29
>ENA|ELU39044|ELU39044.1	hypothetical protein AG1IA_06925	395.687	16.3677	24.1748	4.59543	2.4e-88	8.12e-87
>ENA|ELU39050|ELU39050.1	mycorrhiza-upregulated peptidase C14	11391.7	2042.45	5.57749	2.47961	5.84e-75	1.53e-73
>ENA|ELU39054|ELU39054.1	phosphatidylserine decarboxylase family	6006.5	1198.61	5.01123	2.32517	1.13e-76	3.08e-75
>ENA|ELU39060|ELU39060.1	mycorrhiza-upregulated peptidase C14	2827.72	10712.7	0.263961	-1.9216	1.79e-57	2.97e-56
>ENA|ELU39067|ELU39067.1	hypothetical protein AG1IA_06902	106.735	761.045	0.140248	-2.83395	4.4e-67	9.66e-66
>ENA|ELU39068|ELU39068.1	FtsJ domain-containing protein	929.313	5584.18	0.166419	-2.58711	9.32e-93	3.51e-91
>ENA|ELU39091|ELU39091.1	EOS1 domain-containing	531.937	10897.3	0.0488137	-4.35657	1.14e-228	1.99e-226
>ENA|ELU39097|ELU39097.1	translation optimization protein	336.547	83.8531	4.01354	2.00487	1.82e-27	1.16e-26
>ENA|ELU39106|ELU39106.1	cytoplasmic protein	24431.5	2617.62	9.33351	3.22242	9.16e-95	3.58e-93
>ENA|ELU39118|ELU39118.1	Hemopexin domain-containing protein	14847.5	639.607	23.2135	4.53689	6.58e-244	1.43e-241
>ENA|ELU39132|ELU39132.1	glucosamine-6-phosphate isomerase	380.647	96.6655	3.93778	1.97738	7.26e-28	4.71e-27
>ENA|ELU39155|ELU39155.1	AMP-binding domain-containing	358.777	49.4008	7.26258	2.86048	6.79e-24	3.72e-23
>ENA|ELU39160|ELU39160.1	hypothetical protein AG1IA_06804	514.71	161.353	3.18997	1.67354	9.24e-18	3.8e-17
>ENA|ELU39161|ELU39161.1	heat shock SSC1	14673.4	1953.53	7.51122	2.90905	4.24e-121	2.43e-119
>ENA|ELU39168|ELU39168.1	thiamine biosynthesis protein	8525.06	333.229	25.5832	4.67712	4.05e-183	4.32e-181
>ENA|ELU39204|ELU39204.1	chitin deacetylase	72.9977	12.9253	5.64766	2.49765	1.49e-17	6.04e-17
>ENA|ELU39213|ELU39213.1	hypothetical protein AG1IA_06757	32.0809	613.748	0.0522704	-4.25786	3.73e-114	1.96e-112
>ENA|ELU39226|ELU39226.1	ferric reductase-like transmembrane component domain-containing protein	2112.44	292.655	7.21819	2.85164	1.5e-91	5.52e-90
>ENA|ELU39247|ELU39247.1	DUSP domain-containing	710.805	196.19	3.62305	1.8572	7.97e-36	6.78e-35
>ENA|ELU39257|ELU39257.1	F-box domain-containing protein	330.371	1137.15	0.290526	-1.78326	3.75e-39	3.6e-38
>ENA|ELU39270|ELU39270.1	valine-tRNA ligase	435.903	107.683	4.04801	2.01721	2.6e-33	2.07e-32
>ENA|ELU39271|ELU39271.1	valine-tRNA ligase	736.982	193.077	3.81704	1.93245	1.35e-21	6.67e-21
>ENA|ELU39294|ELU39294.1	carrier protein	604.009	184.514	3.2735	1.71083	2.77e-22	1.41e-21
>ENA|ELU39298|ELU39298.1	mannoprotein	1380.39	42286.6	0.0326437	-4.93705	1.02e-290	4.28e-288
>ENA|ELU39300|ELU39300.1	alginate lyase domain-containing	74.4688	789.517	0.094322	-3.40626	3.01e-92	1.13e-90
>ENA|ELU39303|ELU39303.1	BTB domain-containing	340.581	1946.35	0.174985	-2.5147	5.69e-76	1.52e-74
>ENA|ELU39304|ELU39304.1	VWA domain-containing protein	615.928	3137.62	0.196304	-2.34884	1.27e-74	3.31e-73
>ENA|ELU39310|ELU39310.1	urea transporter	2037.98	6503.47	0.313367	-1.67407	2.66e-36	2.29e-35
>ENA|ELU39323|ELU39323.1	cysteine synthase	965.486	304.421	3.17155	1.66519	4.95e-33	3.89e-32
>ENA|ELU39325|ELU39325.1	-----NA-----	208.28	662.684	0.314297	-1.6698	2.11e-16	8.08e-16
>ENA|ELU39331|ELU39331.1	F-box-like domain-containing protein	1200.17	355.437	3.3766	1.75557	7.03e-16	2.61e-15
>ENA|ELU39332|ELU39332.1	UTP-glucose-1-phosphate uridylyltransferase	51987.1	3178.3	16.3569	4.03183	2.03e-214	2.98e-212
>ENA|ELU39341|ELU39341.1	conidial pigment biosynthesis oxidase Arb2/brown2	540.699	109.394	4.94269	2.3053	1.71e-20	8.04e-20
>ENA|ELU39343|ELU39343.1	hypothetical protein	877.175	5903.37	0.148589	-2.7506	3.36e-42	3.65e-41
>ENA|ELU39356|ELU39356.1	DAO domain-containing protein	374.128	97.1047	3.85284	1.94592	8.39e-24	4.57e-23
>ENA|ELU39359|ELU39359.1	---NA---	27610.9	8081.43	3.41659	1.77256	2.62e-31	1.94e-30
>ENA|ELU39370|ELU39370.1	DER1 domain-containing	527.717	2029.32	0.260046	-1.94316	1.93e-50	2.73e-49
>ENA|ELU39386|ELU39386.1	Transaldolase domain-containing	159.292	50.0916	3.18002	1.66904	2.94e-16	1.11e-15
>ENA|ELU39401|ELU39401.1	hypothetical protein AG1IA_06568	235.898	813.005	0.290156	-1.7851	4.82e-06	9.37e-06
>ENA|ELU39411|ELU39411.1	hypothetical protein AG1IA_06548	42.0117	732.023	0.0573913	-4.12302	1.85e-114	9.98e-113
>ENA|ELU39415|ELU39415.1	hypothetical protein AG1IA_06552	665.994	162.235	4.10511	2.03742	5.71e-16	2.13e-15
>ENA|ELU39435|ELU39435.1	-----NA-----	1430.34	312.836	4.57219	2.19288	1.12e-31	8.38e-31
>ENA|ELU39450|ELU39450.1	pol II transcription elongation factor	1567.44	383.823	4.08377	2.0299	1.5e-51	2.2e-50
>ENA|ELU39453|ELU39453.1	6-phosphogluconate dehydrogenase NAD binding domain-containing	2377.59	656.198	3.62329	1.8573	1.54e-19	6.87e-19
>ENA|ELU39461|ELU39461.1	histidyl-tRNA synthetase	1217.85	256.795	4.7425	2.24565	1.82e-58	3.09e-57
>ENA|ELU39466|ELU39466.1	Tyrosinase domain-containing	133.516	823.222	0.162187	-2.62427	1.06e-63	2.1e-62
>ENA|ELU39472|ELU39472.1	carboxypeptidase C	3811.41	14615.8	0.260773	-1.93913	3.49e-59	6.05e-58
>ENA|ELU39477|ELU39477.1	short chain dehydrogenase domain-containing protein	7780.44	1166.21	6.67158	2.73803	6.55e-104	2.92e-102
>ENA|ELU39493|ELU39493.1	GLE1 domain-containing protein	109.992	375.663	0.292795	-1.77204	5.94e-26	3.56e-25
>ENA|ELU39495|ELU39495.1	hypothetical protein AG1IA_06475	103.886	495.094	0.209831	-2.2527	9.16e-41	9.36e-40
>ENA|ELU39499|ELU39499.1	MFS_1 domain-containing	179.386	1125.79	0.159342	-2.6498	7.55e-74	1.94e-72
>ENA|ELU39527|ELU39527.1	hypothetical protein AG1IA_06443	600.676	2083.39	0.288317	-1.79427	5.56e-44	6.41e-43
>ENA|ELU39528|ELU39528.1	-----NA-----	207.674	685.061	0.303147	-1.72191	1.78e-30	1.28e-29
>ENA|ELU39531|ELU39531.1	zuotin	1380.37	448.648	3.07674	1.6214	1.95e-35	1.64e-34
>ENA|ELU39532|ELU39532.1	thuringiensis toxin domain-containing	5106.89	1012.29	5.04487	2.33482	2.81e-77	7.78e-76
>ENA|ELU39535|ELU39535.1	DNA dependent ATPase	426.815	110.852	3.85033	1.94498	1.74e-29	1.21e-28
>ENA|ELU39556|ELU39556.1	adenosine kinase	2256.61	728.717	3.09669	1.63073	1.49e-38	1.4e-37
>ENA|ELU39582|ELU39582.1	hypothetical protein AG1IA_06389	92.5508	26.0056	3.55888	1.83142	6.73e-11	1.87e-10
>ENA|ELU39585|ELU39585.1	extracellular elastinolytic metalloproteinase	919.422	6433.12	0.14292	-2.80672	3.56e-109	1.75e-107
>ENA|ELU39587|ELU39587.1	FTP domain-containing protein	626.222	2955.4	0.211891	-2.23861	4.03e-16	1.52e-15
>ENA|ELU39590|ELU39590.1	eukaryotic translation initiation factor 3	722.536	139.778	5.16916	2.36993	3.83e-42	4.15e-41
>ENA|ELU39591|ELU39591.1	deuterolysin M35 metalloprotease	197.656	64.5929	3.06003	1.61355	6.36e-18	2.63e-17
>ENA|ELU39608|ELU39608.1	fungal specific transcription factor domain-containing protein	3863.51	300.817	12.8434	3.68295	1.93e-159	1.66e-157
>ENA|ELU39628|ELU39628.1	pyridoxamine-phosphate oxidase	456.015	93.0008	4.90334	2.29377	2.83e-41	2.94e-40
>ENA|ELU39632|ELU39632.1	GPR1/FUN34/yaaH family domain-containing protein	1870.92	47.4037	39.4678	5.3026	1.45e-66	3.15e-65
>ENA|ELU39638|ELU39638.1	aspartic protease	487.415	58.3521	8.35299	3.06229	4.05e-35	3.39e-34
>ENA|ELU39641|ELU39641.1	CVNH domain-containing	670.719	30360.9	0.0220915	-5.50036	1.5e-171	1.43e-169
>ENA|ELU39644|ELU39644.1	FKBP-type peptidyl-prolyl cis-trans isomerase domain-containing protein	1377.55	4457.75	0.309024	-1.69421	2.44e-44	2.84e-43
>ENA|ELU39653|ELU39653.1	-----NA-----	694.983	183.007	3.79758	1.92508	8.08e-35	6.67e-34
>ENA|ELU39656|ELU39656.1	-----NA-----	44.592	417.98	0.106684	-3.22858	1.23e-28	8.14e-28
>ENA|ELU39682|ELU39682.1	transcription factor	1585.53	5083.23	0.311914	-1.68078	6.71e-43	7.45e-42
>ENA|ELU39683|ELU39683.1	glycophorin A domain-containing	24.4252	583.991	0.0418247	-4.5795	5.92e-122	3.45e-120
>ENA|ELU39697|ELU39697.1	mannose-6-phosphate isomerase	1283.6	353.29	3.63326	1.86127	2.01e-44	2.34e-43
>ENA|ELU39700|ELU39700.1	hypothetical protein AG1IA_06272	909.945	222.769	4.0847	2.03023	5.56e-14	1.86e-13
>ENA|ELU39702|ELU39702.1	PP-loop family domain-containing	370.5	2776.69	0.133432	-2.90582	1.04e-70	2.5e-69
>ENA|ELU39703|ELU39703.1	-----NA-----	246.584	899.501	0.274134	-1.86705	1.13e-38	1.07e-37
>ENA|ELU39722|ELU39722.1	-----NA-----	5522.13	1473.85	3.74673	1.90563	3.09e-20	1.43e-19
>ENA|ELU39770|ELU39770.1	sodium-potassium ATPase	3879.24	47.299	82.0153	6.35782	5.05e-64	1.01e-62
>ENA|ELU39776|ELU39776.1	nam9 protein	1074.88	288.962	3.71978	1.89522	2.88e-41	2.99e-40
>ENA|ELU39778|ELU39778.1	DEAD domain-containing protein	1380.48	187.334	7.36904	2.88148	3.88e-86	1.27e-84
>ENA|ELU39797|ELU39797.1	proteasome component Pre1	6655.08	1682.87	3.95459	1.98353	2.07e-59	3.64e-58
>ENA|ELU39819|ELU39819.1	protein required for actin cytoskeleton organization and cell cycle progression	1075.59	324.064	3.31907	1.73078	9.56e-18	3.93e-17
>ENA|ELU39832|ELU39832.1	Tyrosinase domain-containing	256.466	37440.4	0.00684998	-7.18968	0	0
>ENA|ELU39838|ELU39838.1	aminotransferase class I and II domain-containing	1354.26	282.07	4.80116	2.26338	5.96e-17	2.34e-16
>ENA|ELU39841|ELU39841.1	F-box-like domain-containing protein	2537.96	753.844	3.36669	1.75133	2.59e-42	2.83e-41
>ENA|ELU39865|ELU39865.1	hypothetical protein AG1IA_06087	727.164	2819.68	0.257889	-1.95518	2.22e-52	3.37e-51
>ENA|ELU39886|ELU39886.1	hypothetical protein AG1IA_06086	1035.34	3498.83	0.29591	-1.75677	2.07e-26	1.26e-25
>ENA|ELU39891|ELU39891.1	lipase I	231.93	1355	0.171167	-2.54653	6.64e-73	1.65e-71
>ENA|ELU39907|ELU39907.1	carnitine acetyl transferase	42512.7	2350.5	18.0867	4.17686	1.03e-187	1.18e-185
>ENA|ELU39912|ELU39912.1	hypothetical protein AG1IA_06057	342.636	1635.63	0.209482	-2.2551	7.16e-62	1.37e-60
>ENA|ELU39919|ELU39919.1	Isocitrate lyase	2550.41	714.319	3.57041	1.83609	3.79e-24	2.11e-23
>ENA|ELU39923|ELU39923.1	-----NA-----	195.99	761.152	0.257492	-1.9574	1.57e-39	1.52e-38
>ENA|ELU39932|ELU39932.1	phosphoribosylformylglycinamidine cyclo-ligase	1382.78	116.85	11.8338	3.56484	1.03e-112	5.3e-111
>ENA|ELU39933|ELU39933.1	glutamate-rich WD repeat-containing	1375.32	442.335	3.10921	1.63655	2.92e-34	2.38e-33
>ENA|ELU39936|ELU39936.1	Hypothetical protein AG1IA_06038	4509.66	22387.8	0.201434	-2.31162	2.69e-66	5.77e-65
>ENA|ELU39937|ELU39937.1	copper radical oxidase	4052.11	332.745	12.1778	3.60618	6e-135	4.2e-133
>ENA|ELU39942|ELU39942.1	alginate lyase domain-containing	135.311	811.963	0.166647	-2.58513	2.3e-63	4.51e-62
>ENA|ELU39951|ELU39951.1	zf-DHHC domain-containing protein	189.628	914.205	0.207424	-2.26935	7.93e-54	1.25e-52
>ENA|ELU39954|ELU39954.1	trehalose phosphorylase	27842.1	7195.9	3.86916	1.95202	2.19e-51	3.18e-50
>ENA|ELU39957|ELU39957.1	MFS_1 domain-containing protein	5204.26	45.6838	113.919	6.83187	2.52e-66	5.41e-65
>ENA|ELU39973|ELU39973.1	DEAD domain-containing	570.22	147.392	3.86872	1.95186	1.76e-36	1.52e-35
>ENA|ELU39983|ELU39983.1	glutamate decarboxylase	9333.45	182.793	51.0603	5.67413	0	0
>ENA|ELU39986|ELU39986.1	GPR1/FUN34/yaaH family domain-containing protein	3157.84	39.8203	79.3024	6.30929	1.7e-273	5.36e-271
>ENA|ELU39998|ELU39998.1	U3 small nucleolar RNA-associated protein	1340.35	263.329	5.09	2.34767	9.66e-62	1.83e-60
>ENA|ELU40003|ELU40003.1	sphingolipid C9-methyltransferase	6632.47	2114.09	3.13727	1.64951	2.68e-19	1.18e-18
>ENA|ELU40018|ELU40018.1	hypothetical protein AG1IA_05952	4.75784	1488.06	0.00319735	-8.28891	4.58e-273	1.37e-270
>ENA|ELU40026|ELU40026.1	hypothetical protein AG1IA_05938	740.723	7311.66	0.101307	-3.30319	9.55e-144	7.52e-142
>ENA|ELU40039|ELU40039.1	glycosyltransferase family 25 domain-containing protein	511.415	1743.5	0.293327	-1.76942	2.22e-42	2.43e-41
>ENA|ELU40040|ELU40040.1	PTR2 domain-containing protein	130.721	2139.81	0.06109	-4.03292	8.26e-137	6.05e-135
>ENA|ELU40048|ELU40048.1	hypothetical protein AG1IA_05913	406.672	92.39	4.40168	2.13806	1.23e-19	5.51e-19
>ENA|ELU40076|ELU40076.1	hypothetical protein AG1IA_05909	320.94	1201.74	0.267063	-1.90475	9.07e-10	2.33e-09
>ENA|ELU40080|ELU40080.1	hypothetical protein AG1IA_05880	376.646	18.4306	20.4359	4.35303	2.23e-83	6.82e-82
>ENA|ELU40081|ELU40081.1	hypothetical protein AG1IA_05881	9234.08	790.727	11.678	3.54572	4.8e-104	2.16e-102
>ENA|ELU40087|ELU40087.1	eukaryotic cytochrome b561 domain-containing	566.268	1783.81	0.317449	-1.6554	1.83e-24	1.03e-23
>ENA|ELU40122|ELU40122.1	APC amino acid permease	507.966	1876.1	0.270757	-1.88493	8.8e-39	8.34e-38
>ENA|ELU40136|ELU40136.1	-----NA-----	783.743	2447.14	0.320269	-1.64265	7.17e-27	4.45e-26
>ENA|ELU40144|ELU40144.1	-----NA-----	2703.59	252.431	10.7102	3.42091	8.18e-130	5.25e-128
>ENA|ELU40147|ELU40147.1	threonine aldolase	599.349	62.2996	9.62043	3.2661	5.87e-76	1.56e-74
>ENA|ELU40173|ELU40173.1	homocitrate synthase	17660.7	5485.79	3.21935	1.68677	2.58e-46	3.15e-45
>ENA|ELU40175|ELU40175.1	hypothetical protein AG1IA_05802	3558.63	780.517	4.55933	2.18882	2.15e-25	1.25e-24
>ENA|ELU40202|ELU40202.1	hypothetical protein AG1IA_05749	3275.63	941.768	3.47817	1.79833	4.79e-46	5.77e-45
>ENA|ELU40207|ELU40207.1	glycogen phosphorylase	31497.5	6999.2	4.50016	2.16998	8.05e-69	1.87e-67
>ENA|ELU40216|ELU40216.1	pyridine nucleotide-disulfide oxidoreductase domain-containing protein	857.741	159.891	5.36454	2.42345	1.26e-52	1.92e-51
>ENA|ELU40224|ELU40224.1	-----NA-----	2413.31	11258.1	0.214362	-2.22188	1.09e-05	2.05e-05
>ENA|ELU40240|ELU40240.1	hypothetical protein AG1IA_05736	537.753	164.636	3.26632	1.70766	1.22e-28	8.09e-28
>ENA|ELU40244|ELU40244.1	chitin synthase D	5323.82	24892.5	0.213872	-2.22518	2.06e-76	5.59e-75
>ENA|ELU40252|ELU40252.1	-----NA-----	545.958	180.449	3.02556	1.5972	2.58e-08	6.02e-08
>ENA|ELU40256|ELU40256.1	hypothetical protein AG1IA_05712	664.93	2007.55	0.331214	-1.59417	1.04e-32	8.04e-32
>ENA|ELU40284|ELU40284.1	enolase	24450	8107.66	3.01567	1.59248	2.45e-37	2.19e-36
>ENA|ELU40291|ELU40291.1	-----NA-----	125.055	1000.21	0.125028	-2.99968	5.38e-86	1.75e-84
>ENA|ELU40296|ELU40296.1	Ish1 domain-containing	735.085	2597.41	0.283007	-1.82109	1.67e-47	2.12e-46
>ENA|ELU40305|ELU40305.1	Histone domain-containing	123.408	2428.31	0.0508205	-4.29845	1.23e-48	1.63e-47
>ENA|ELU40317|ELU40317.1	cytochrome-b5 reductase	2680.21	880.603	3.0436	1.60578	1.35e-37	1.21e-36
>ENA|ELU40320|ELU40320.1	CRAL/TRIO domain-containing protein	1938.51	420.612	4.60878	2.20438	7.47e-61	1.38e-59
>ENA|ELU40336|ELU40336.1	hypothetical protein AG1IA_05630	728.55	147.591	4.93628	2.30342	5.73e-44	6.59e-43
>ENA|ELU40347|ELU40347.1	-----NA-----	12172.5	2638.08	4.61417	2.20607	3.49e-58	5.89e-57
>ENA|ELU40382|ELU40382.1	hypothetical protein AG1IA_05572	4619.07	660.14	6.99711	2.80676	3.68e-52	5.55e-51
>ENA|ELU40393|ELU40393.1	-----NA-----	1142.86	254.402	4.49234	2.16747	5.29e-47	6.59e-46
>ENA|ELU40399|ELU40399.1	-----NA-----	754.468	158.091	4.77238	2.25471	1.43e-34	1.18e-33
>ENA|ELU40400|ELU40400.1	-----NA-----	687.886	147.719	4.65673	2.21932	2.31e-11	6.61e-11
>ENA|ELU40412|ELU40412.1	cytochrome C domain-containing	8450.48	2195.23	3.84947	1.94466	1.38e-58	2.35e-57
>ENA|ELU40428|ELU40428.1	-----NA-----	45.0214	241.464	0.186452	-2.42313	4.58e-34	3.71e-33
>ENA|ELU40446|ELU40446.1	-----NA-----	583.19	177.987	3.27658	1.71219	1.61e-28	1.06e-27
>ENA|ELU40457|ELU40457.1	ketol-acid reductoisomerase	6603.63	1358.09	4.86245	2.28168	4.12e-40	4.12e-39
>ENA|ELU40461|ELU40461.1	hypothetical protein AG1IA_05500	1862.93	9281.72	0.200709	-2.31682	2.46e-79	7.04e-78
>ENA|ELU40474|ELU40474.1	FAD FMN-containing	283.251	5053.02	0.0560558	-4.15699	1.4e-44	1.64e-43
>ENA|ELU40489|ELU40489.1	hypothetical protein AG1IA_05476	1581.82	104.52	15.1342	3.91974	3.82e-138	2.87e-136
>ENA|ELU40518|ELU40518.1	UbiA domain-containing protein	2269.71	676.334	3.3559	1.7467	2.59e-42	2.83e-41
>ENA|ELU40556|ELU40556.1	mannosyltransferase domain-containing	463.287	2245.77	0.206293	-2.27723	1.58e-66	3.42e-65
>ENA|ELU40564|ELU40564.1	---NA---	24.1927	137.395	0.176082	-2.50568	7e-28	4.55e-27
>ENA|ELU40584|ELU40584.1	-----NA-----	1044.63	346.92	3.01115	1.59031	8.5e-30	5.97e-29
>ENA|ELU40590|ELU40590.1	GPR1/FUN34/yaaH family domain-containing protein	2215.76	77.9903	28.4107	4.82836	1.11e-37	1e-36
>ENA|ELU40605|ELU40605.1	fatty acid synthase beta subunit dehydratase	14434.6	1062.03	13.5915	3.76464	7.2e-159	6.13e-157
>ENA|ELU40613|ELU40613.1	transducin family WD-40 repeat family	631.152	130.229	4.84646	2.27693	4.04e-47	5.06e-46
>ENA|ELU40615|ELU40615.1	-----NA-----	13385.4	2318.44	5.77345	2.52943	2.43e-85	7.73e-84
>ENA|ELU40618|ELU40618.1	PA domain-containing	150.708	543.515	0.277285	-1.85056	4.79e-32	3.63e-31
>ENA|ELU40629|ELU40629.1	translation initiation factor IF-2	2535.14	593.476	4.27169	2.09481	5.24e-59	9.03e-58
>ENA|ELU40632|ELU40632.1	lysine ornithine N-monooxygenase	13405.9	133.685	100.28	6.64789	2.06e-60	3.79e-59
>ENA|ELU40636|ELU40636.1	Fasciclin domain-containing protein	1559.43	9572.64	0.162905	-2.6179	8.55e-95	3.37e-93
>ENA|ELU40637|ELU40637.1	hypothetical protein AG1IA_05330	168.696	6002.09	0.0281062	-5.15297	1.06e-130	6.88e-129
>ENA|ELU40638|ELU40638.1	hypothetical protein AG1IA_05331	6218.75	25625.2	0.242681	-2.04287	4.12e-60	7.45e-59
>ENA|ELU40643|ELU40643.1	lipase I	239.36	3792.09	0.0631208	-3.98574	4.42e-180	4.63e-178
>ENA|ELU40684|ELU40684.1	aldo keto reductase family domain-containing	260.507	55.0714	4.73034	2.24194	5.89e-35	4.89e-34
>ENA|ELU40694|ELU40694.1	glucanase	661.668	75.8785	8.7201	3.12434	3.35e-87	1.12e-85
>ENA|ELU40708|ELU40708.1	sodium calcium transporter	7193.26	1985.49	3.62292	1.85715	1.66e-52	2.52e-51
>ENA|ELU40711|ELU40711.1	cyclin	214.867	3710.02	0.0579154	-4.10991	4.3e-185	4.75e-183
>ENA|ELU40716|ELU40716.1	hypothetical protein AG1IA_05252	3684.77	329.209	11.1928	3.4845	6.86e-30	4.85e-29
>ENA|ELU40719|ELU40719.1	aspartic peptidase A1	8132.78	1516.83	5.36169	2.42269	2.13e-75	5.62e-74
>ENA|ELU40723|ELU40723.1	-----NA-----	3013.94	12242.7	0.246183	-2.0222	8.92e-64	1.77e-62
>ENA|ELU40733|ELU40733.1	F-box-like domain-containing protein	7608.29	348.416	21.8368	4.44869	6.2e-49	8.33e-48
>ENA|ELU40737|ELU40737.1	-----NA-----	5942.11	18722.8	0.317373	-1.65575	1.34e-23	7.23e-23
>ENA|ELU40741|ELU40741.1	dnaJ central domain-containing	1316.47	324.542	4.0564	2.0202	1.28e-48	1.69e-47
>ENA|ELU40767|ELU40767.1	alphaherpesvirus glycoprotein E domain-containing protein	939.478	3052.35	0.307788	-1.69999	1.01e-41	1.06e-40
>ENA|ELU40770|ELU40770.1	membrane transporter	119.892	609.928	0.196567	-2.34691	7.91e-50	1.1e-48
>ENA|ELU40773|ELU40773.1	shk1 kinase-binding protein 1	1038.68	235.694	4.40691	2.13977	2.59e-50	3.64e-49
>ENA|ELU40785|ELU40785.1	Ank domain-containing protein	208.041	63.7881	3.26144	1.70551	1.63e-17	6.58e-17
>ENA|ELU40799|ELU40799.1	alpha amylase	277.812	39.6872	7.00003	2.80736	2.79e-16	1.06e-15
>ENA|ELU40800|ELU40800.1	glycoside hydrolase family 13 protein	775.611	99.4999	7.79509	2.96257	3.38e-76	9.1e-75
>ENA|ELU40801|ELU40801.1	-----NA-----	347.241	1169.94	0.296802	-1.75243	6.79e-38	6.21e-37
>ENA|ELU40811|ELU40811.1	-----NA-----	1708.2	116.825	14.6219	3.87006	2e-67	4.43e-66
>ENA|ELU40815|ELU40815.1	vacuole protein	1917.87	494.302	3.87997	1.95604	1.06e-49	1.47e-48
>ENA|ELU40816|ELU40816.1	Tyrosinase domain-containing protein	408.776	116.488	3.50918	1.81113	2.53e-26	1.54e-25
>ENA|ELU40844|ELU40844.1	cytochrome P450 domain-containing protein	1187.46	312.921	3.79477	1.92401	1.25e-40	1.27e-39
>ENA|ELU40864|ELU40864.1	endoribonuclease l-PSP domain-containing protein	249.207	49.4836	5.03615	2.33232	2.96e-33	2.35e-32
>ENA|ELU40866|ELU40866.1	lipase esterase enzyme from carbohydrate esterase family CE10	356.146	112.118	3.17653	1.66745	9.59e-23	4.98e-22
>ENA|ELU40869|ELU40869.1	hypothetical protein AG1IA_05103	564.742	2110.68	0.267564	-1.90205	1.28e-48	1.69e-47
>ENA|ELU40870|ELU40870.1	hypothetical protein AG1IA_05104	106.98	478.036	0.223791	-2.15978	8.68e-18	3.58e-17
>ENA|ELU40872|ELU40872.1	-----NA-----	894.665	152.569	5.864	2.55189	5.05e-63	9.83e-62
>ENA|ELU40883|ELU40883.1	ubiquitin carboxyl-terminal hydrolase	378.977	65.3637	5.79797	2.53555	1.14e-44	1.35e-43
>ENA|ELU40888|ELU40888.1	fungal zn(2)-Cys(6) binuclear cluster domain-containing protein	412.816	1415.55	0.291629	-1.77779	4.26e-41	4.39e-40
>ENA|ELU40904|ELU40904.1	adenylylsulfate kinase	1266.37	205.235	6.17036	2.62535	6.47e-68	1.46e-66
>ENA|ELU40908|ELU40908.1	nucleolar GTP-binding protein 1	6739.96	1949.52	3.45725	1.78962	2e-49	2.74e-48
>ENA|ELU40928|ELU40928.1	copper radical oxidase	1611.38	13731.1	0.117353	-3.09108	3.12e-133	2.11e-131
>ENA|ELU40940|ELU40940.1	-----NA-----	340.356	1619.09	0.210214	-2.25007	1.12e-60	2.07e-59
>ENA|ELU40955|ELU40955.1	n-acetylglucosamine-6-phosphate deacetylase	135.143	43.3076	3.12052	1.64179	3.64e-14	1.23e-13
>ENA|ELU40972|ELU40972.1	hypothetical protein AG1IA_05002	482.74	106.252	4.54333	2.18375	1.44e-34	1.18e-33
>ENA|ELU40981|ELU40981.1	inorganic phosphate transporter	37407.7	3473.94	10.7681	3.42869	1.17e-47	1.49e-46
>ENA|ELU40994|ELU40994.1	hypothetical protein AG1IA_04976	171.165	629.455	0.271926	-1.87871	1.03e-18	4.41e-18
>ENA|ELU40995|ELU40995.1	vitamin B6 biosynthesis protein	4018.42	540.321	7.43709	2.89474	2.6e-37	2.31e-36
>ENA|ELU40996|ELU40996.1	AAA family ATPase	978.781	263.553	3.7138	1.89289	5.75e-42	6.15e-41
>ENA|ELU41017|ELU41017.1	-----NA-----	181.374	909.365	0.199451	-2.32589	2.25e-41	2.35e-40
>ENA|ELU41024|ELU41024.1	hypothetical protein AG1IA_04958	139.436	656.509	0.21239	-2.23521	6.27e-47	7.77e-46
>ENA|ELU41029|ELU41029.1	Arylesterase domain-containing	135.808	795.865	0.170642	-2.55095	6.61e-53	1.01e-51
>ENA|ELU41038|ELU41038.1	cystathionine beta-lyase	1784.84	440.367	4.05307	2.01901	4.56e-52	6.83e-51
>ENA|ELU41063|ELU41063.1	NADH oxidase	217.064	49.4387	4.39056	2.13441	1.96e-26	1.2e-25
>ENA|ELU41064|ELU41064.1	copper radical oxidase	120.588	958.821	0.125766	-2.99118	2.13e-82	6.41e-81
>ENA|ELU41077|ELU41077.1	aromatic amino acid family biosynthesis-related	3850.91	17230.6	0.223493	-2.1617	2.82e-22	1.43e-21
>ENA|ELU41080|ELU41080.1	SET domain-containing	5453.92	510.139	10.6911	3.41833	5.78e-142	4.44e-140
>ENA|ELU41085|ELU41085.1	arom polypeptide	3075.43	9469.04	0.324788	-1.62243	1.57e-10	4.25e-10
>ENA|ELU41091|ELU41091.1	hypothetical protein AG1IA_04872	73.0406	333.415	0.219068	-2.19055	1.32e-16	5.11e-16
>ENA|ELU41101|ELU41101.1	hypothetical protein AG1IA_04864	142.135	713.869	0.199105	-2.3284	5.96e-51	8.58e-50
>ENA|ELU41103|ELU41103.1	CVNH domain-containing	631.524	157.568	4.00794	2.00286	5.48e-41	5.63e-40
>ENA|ELU41120|ELU41120.1	phosphoglucomutase	7492.55	1398.91	5.356	2.42116	1.35e-85	4.33e-84
>ENA|ELU41167|ELU41167.1	-----NA-----	245.909	778.156	0.316014	-1.66194	4.7e-26	2.83e-25
>ENA|ELU41197|ELU41197.1	-----NA-----	16623.8	643.208	25.8451	4.69182	1.32e-257	3.07e-255
>ENA|ELU41198|ELU41198.1	histone H3	2122.46	11147	0.190407	-2.39284	1.47e-69	3.46e-68
>ENA|ELU41205|ELU41205.1	hypothetical protein AG1IA_04762	242.741	750.785	0.323316	-1.62898	8.92e-29	5.97e-28
>ENA|ELU41208|ELU41208.1	hypothetical protein AG1IA_04765	250.812	72.1647	3.47555	1.79724	3.08e-05	5.63e-05
>ENA|ELU41211|ELU41211.1	hypothetical protein AG1IA_04768	159.107	740.82	0.214771	-2.21913	1.04e-49	1.44e-48
>ENA|ELU41227|ELU41227.1	aspartate kinase homoserine dehydrogenase	783.916	50.3705	15.563	3.96005	6.47e-112	3.31e-110
>ENA|ELU41235|ELU41235.1	plasma membrane H(+)-ATPase 1	178761	41375.3	4.32047	2.11119	3.84e-46	4.67e-45
>ENA|ELU41238|ELU41238.1	glycoside hydrolase family 35 protein	145.518	627.739	0.231812	-2.10897	3.64e-41	3.78e-40
>ENA|ELU41241|ELU41241.1	hypothetical protein AG1IA_04729	1782.33	9392.22	0.189767	-2.3977	1.41e-84	4.43e-83
>ENA|ELU41255|ELU41255.1	s1 P1 nuclease domain-containing	775.883	4.71118	164.69	7.36361	2.78e-162	2.46e-160
>ENA|ELU41263|ELU41263.1	-----NA-----	885.749	2680.03	0.3305	-1.59728	9.15e-37	7.98e-36
>ENA|ELU41265|ELU41265.1	hypothetical protein AG1IA_04704	952.043	60.9926	15.6092	3.96432	4.97e-39	4.75e-38
>ENA|ELU41266|ELU41266.1	hypothetical protein AG1IA_04705	670.805	55.4455	12.0985	3.59675	4.19e-44	4.85e-43
>ENA|ELU41281|ELU41281.1	-----NA-----	385.739	87.8735	4.38971	2.13413	4.09e-24	2.27e-23
>ENA|ELU41290|ELU41290.1	---NA---	484.354	2240.99	0.216134	-2.21	1.17e-65	2.45e-64
>ENA|ELU41295|ELU41295.1	-----NA-----	740.026	2741.15	0.269969	-1.88913	1.46e-17	5.93e-17
>ENA|ELU41298|ELU41298.1	5-oxoprolinase	846.734	226.273	3.74209	1.90384	8.22e-38	7.47e-37
>ENA|ELU41299|ELU41299.1	helicase domain-containing	819.363	210.941	3.88433	1.95766	4.74e-42	5.11e-41
>ENA|ELU41300|ELU41300.1	cytoplasmic protein	1276.05	349.796	3.64797	1.8671	1.36e-41	1.43e-40
>ENA|ELU41309|ELU41309.1	PAPA-1 domain-containing protein	317.924	984.804	0.32283	-1.63115	6.01e-32	4.54e-31
>ENA|ELU41328|ELU41328.1	glycosyl hydrolase family 10 domain-containing	166.144	42.5213	3.90731	1.96618	1.1e-24	6.27e-24
>ENA|ELU41329|ELU41329.1	glycosyl hydrolase family 10 domain-containing	101.628	22.8583	4.44599	2.1525	1.99e-20	9.34e-20
>ENA|ELU41331|ELU41331.1	TAFII28 domain-containing	5905.39	1385.02	4.26375	2.09212	1.37e-63	2.7e-62
>ENA|ELU41347|ELU41347.1	glutamyl-tRNA(Gln) amidotransferase subunit A	132.79	429.795	0.308962	-1.6945	1.02e-23	5.54e-23
>ENA|ELU41348|ELU41348.1	-----NA-----	796.153	2602.15	0.30596	-1.70858	1.36e-42	1.5e-41
>ENA|ELU41349|ELU41349.1	-----NA-----	59.1471	361.279	0.163716	-2.61073	5.52e-47	6.87e-46
>ENA|ELU41352|ELU41352.1	ribosomal s10p/S20e domain-containing protein	492.291	124.661	3.94903	1.9815	2.46e-17	9.82e-17
>ENA|ELU41355|ELU41355.1	pantothenate transporter	11.6874	118.341	0.0987599	-3.33993	5.4e-13	1.7e-12
>ENA|ELU41358|ELU41358.1	glycogen synthase	12668.6	1482.48	8.54553	3.09517	4.28e-93	1.62e-91
>ENA|ELU41375|ELU41375.1	pneumovirus matrix domain-containing	632.259	82.4771	7.66587	2.93845	4.18e-40	4.17e-39
>ENA|ELU41383|ELU41383.1	hypothetical protein AG1IA_04591	96.2103	641.102	0.15007	-2.73629	1.15e-44	1.36e-43
>ENA|ELU41400|ELU41400.1	carboxylic acid transporter	7821.55	717.892	10.8952	3.44562	2.47e-84	7.7e-83
>ENA|ELU41403|ELU41403.1	glycoside hydrolase family 2	441.601	97.3846	4.53461	2.18098	1.41e-38	1.33e-37
>ENA|ELU41411|ELU41411.1	L-mandelate dehydrogenase	157.237	532.261	0.295414	-1.75919	4.19e-20	1.93e-19
>ENA|ELU41418|ELU41418.1	hypothetical protein AG1IA_04553	211.006	42.0513	5.01782	2.32706	1.24e-27	7.99e-27
>ENA|ELU41434|ELU41434.1	ThiJ/PfpI	7545.47	2468.29	3.05697	1.6121	1.1e-40	1.12e-39
>ENA|ELU41440|ELU41440.1	Bestrophin domain-containing protein	1031.4	5665.01	0.182066	-2.45747	1.37e-80	4.01e-79
>ENA|ELU41442|ELU41442.1	hypothetical protein	420.963	1349.26	0.311996	-1.6804	2.28e-36	1.97e-35
>ENA|ELU41444|ELU41444.1	glucose-6-phosphate 1-epimerase	3861.99	830.431	4.65058	2.21741	4.21e-68	9.6e-67
>ENA|ELU41469|ELU41469.1	chromatin remodeling complex subunit	450.042	1745.07	0.257893	-1.95516	1.63e-49	2.24e-48
>ENA|ELU41490|ELU41490.1	POS9-activating factor FAP7	649.255	162.333	3.99953	1.99983	1.82e-38	1.7e-37
>ENA|ELU41496|ELU41496.1	hypothetical protein	744.979	158.916	4.68788	2.22894	6.6e-48	8.52e-47
>ENA|ELU41507|ELU41507.1	d-3-phosphoglycerate dehydrogenase 2	1023.88	332.372	3.08054	1.62318	3.75e-31	2.76e-30
>ENA|ELU41511|ELU41511.1	Histone domain-containing	2343.22	12589.1	0.186131	-2.42561	3.78e-42	4.1e-41
>ENA|ELU41520|ELU41520.1	hypothetical protein AG1IA_04454	308.121	1536.39	0.200548	-2.31798	2.74e-40	2.77e-39
>ENA|ELU41526|ELU41526.1	eukaryotic ADP ATP carrier	41273.5	7352.06	5.61387	2.489	5e-19	2.19e-18
>ENA|ELU41533|ELU41533.1	MFS_1 domain-containing	2957.09	12305.8	0.240299	-2.0571	9.58e-65	1.97e-63
>ENA|ELU41546|ELU41546.1	ribose-phosphate pyrophosphokinase 3	2448.52	506.608	4.83316	2.27297	4.3e-46	5.2e-45
>ENA|ELU41553|ELU41553.1	elongator complex 2	1047.77	278.253	3.76554	1.91286	2.13e-41	2.23e-40
>ENA|ELU41565|ELU41565.1	hypothetical protein AG1IA_04415	1027.61	4107.47	0.250181	-1.99896	5.91e-58	9.89e-57
>ENA|ELU41566|ELU41566.1	2-deoxy-D-gluconate 3-dehydrogenase	833.947	253.827	3.28549	1.71611	1.08e-19	4.86e-19
>ENA|ELU41569|ELU41569.1	hypothetical protein AG1IA_04398	99.7728	674.58	0.147904	-2.75727	8.47e-14	2.79e-13
>ENA|ELU41571|ELU41571.1	hypothetical protein AG1IA_04400	344.91	56.772	6.07536	2.60297	3.93e-45	4.68e-44
>ENA|ELU41572|ELU41572.1	glycerol dehydrogenase	1061.51	297.323	3.57022	1.83601	1.42e-30	1.03e-29
>ENA|ELU41575|ELU41575.1	hypothetical protein AG1IA_04386	343.043	98.8002	3.47209	1.7958	2.49e-22	1.27e-21
>ENA|ELU41584|ELU41584.1	hypothetical protein AG1IA_04395	269.407	2231.08	0.120752	-3.04988	2.26e-26	1.38e-25
>ENA|ELU41588|ELU41588.1	rare lipoprotein A (RlpA)-like double-psi beta-barrel domain-containing protein	14118.5	4092.07	3.45021	1.78668	2.04e-30	1.47e-29
>ENA|ELU41593|ELU41593.1	-----NA-----	564.876	177.062	3.19028	1.67368	1.83e-24	1.03e-23
>ENA|ELU41599|ELU41599.1	myo-inositol oxygenase	363.365	1413.46	0.257075	-1.95974	6.01e-49	8.09e-48
>ENA|ELU41603|ELU41603.1	histone H3	465.243	12113.6	0.0384066	-4.7025	2.76e-257	6.2e-255
>ENA|ELU41606|ELU41606.1	COP9 signalosome	1023.54	324.414	3.15503	1.65765	9.58e-34	7.66e-33
>ENA|ELU41613|ELU41613.1	-----NA-----	481.34	153.269	3.14048	1.65099	4.5e-24	2.49e-23
>ENA|ELU41627|ELU41627.1	Histone domain-containing	355.536	11114.7	0.031988	-4.96633	4e-81	1.19e-79
>ENA|ELU41628|ELU41628.1	Histone domain-containing	817.561	10254.4	0.0797281	-3.64877	3.55e-83	1.08e-81
>ENA|ELU41639|ELU41639.1	glycosyl hydrolase family 9 domain-containing protein	140.931	977.768	0.144135	-2.7945	1.39e-22	7.17e-22
>ENA|ELU41641|ELU41641.1	---NA---	365.9	2178.66	0.167947	-2.57392	3.52e-84	1.08e-82
>ENA|ELU41642|ELU41642.1	---NA---	20.7386	1212.24	0.0171076	-5.86921	1.7e-204	2.19e-202
>ENA|ELU41652|ELU41652.1	-----NA-----	1503.78	406.475	3.69955	1.88735	5.62e-45	6.66e-44
>ENA|ELU41662|ELU41662.1	glycosyl hydrolase family 9 domain-containing	373.202	3056.6	0.122097	-3.0339	2.79e-114	1.47e-112
>ENA|ELU41663|ELU41663.1	hypothetical protein AG1IA_04324	112.109	733.792	0.15278	-2.71047	2.06e-66	4.43e-65
>ENA|ELU41668|ELU41668.1	DSBA domain-containing protein	583.58	164.126	3.55569	1.83013	6.87e-22	3.45e-21
>ENA|ELU41692|ELU41692.1	TPR_1 domain-containing	372.67	78.915	4.72242	2.23953	2.59e-35	2.18e-34
>ENA|ELU41702|ELU41702.1	PH domain-containing protein	10739.9	2280.25	4.70998	2.23572	5.4e-67	1.18e-65
>ENA|ELU41708|ELU41708.1	-----NA-----	1501.06	498.731	3.00976	1.58965	4.62e-34	3.74e-33
>ENA|ELU41715|ELU41715.1	Sgt1	1444.82	364.224	3.96685	1.98799	6.52e-48	8.42e-47
>ENA|ELU41721|ELU41721.1	isopentenyl-diphosphate Delta-isomerase	864.098	241.247	3.5818	1.84068	1.17e-34	9.69e-34
>ENA|ELU41730|ELU41730.1	homoisocitrate dehydrogenase	741.413	61.3476	12.0854	3.5952	4.23e-92	1.57e-90
>ENA|ELU41744|ELU41744.1	alpha/beta hydrolase family domain-containing protein	190.303	708.792	0.268489	-1.89706	1.15e-12	3.57e-12
>ENA|ELU41759|ELU41759.1	eukaryotic translation initiation factor 4E binding domain-containing protein	2529.04	7909.41	0.319751	-1.64498	5.65e-18	2.35e-17
>ENA|ELU41765|ELU41765.1	cyclin	10920.6	33198.7	0.328948	-1.60407	8.34e-42	8.87e-41
>ENA|ELU41787|ELU41787.1	PARP-1-like protein	505.005	2777.72	0.181806	-2.45953	6.62e-79	1.88e-77
>ENA|ELU41789|ELU41789.1	-----NA-----	350.866	2605.53	0.134662	-2.89258	3.34e-103	1.47e-101
>ENA|ELU41805|ELU41805.1	Sim15	422.009	27.0373	15.6084	3.96425	7.74e-52	1.15e-50
>ENA|ELU41806|ELU41806.1	hypothetical protein AG1IA_04170	177.654	29.5528	6.01142	2.58771	1.35e-30	9.78e-30
>ENA|ELU41816|ELU41816.1	GTP cyclohydrolase I	581.707	57.1871	10.172	3.34653	1.75e-73	4.43e-72
>ENA|ELU41828|ELU41828.1	ABC transporter domain-containing protein	432.201	1884.52	0.229343	-2.12442	1.27e-57	2.11e-56
>ENA|ELU41845|ELU41845.1	-----NA-----	261.184	80.1155	3.26009	1.70491	2.91e-19	1.28e-18
>ENA|ELU41880|ELU41880.1	NUDIX domain-containing	418.446	70.2557	5.95604	2.57435	1.88e-10	5.07e-10
>ENA|ELU41908|ELU41908.1	cytochrome P450 domain-containing	2508.64	343.181	7.30996	2.86986	4.44e-97	1.77e-95
>ENA|ELU41912|ELU41912.1	-----NA-----	1582.03	422.487	3.74457	1.9048	2.98e-20	1.38e-19
>ENA|ELU41916|ELU41916.1	---NA---	101.392	27.6038	3.67312	1.87701	3.98e-14	1.34e-13
>ENA|ELU41925|ELU41925.1	---NA---	9206.39	1336.5	6.88845	2.78418	9.17e-40	9e-39
>ENA|ELU41926|ELU41926.1	---NA---	26560.4	2594.73	10.2363	3.35562	5.88e-117	3.25e-115
>ENA|ELU41927|ELU41927.1	---NA---	9068.98	834.35	10.8695	3.44222	3.27e-34	2.66e-33
>ENA|ELU41928|ELU41928.1	---NA---	2182.97	597.202	3.65532	1.87	4.64e-08	1.06e-07
>ENA|ELU41929|ELU41929.1	hypothetical protein AG1IA_04054	9154.08	2010.7	4.55268	2.18672	6.81e-12	2e-11
>ENA|ELU41948|ELU41948.1	fructose-bisphosphate aldolase	11076.8	2830.8	3.91295	1.96826	3.27e-60	5.95e-59
>ENA|ELU41950|ELU41950.1	major facilitator superfamily transporter domain-containing protein	177.947	568.201	0.313176	-1.67495	7.17e-09	1.73e-08
>ENA|ELU41960|ELU41960.1	glycoside hydrolase family 16	325.242	2267.64	0.143427	-2.80161	2.45e-94	9.4e-93
>ENA|ELU41978|ELU41978.1	hypothetical protein AG1IA_03992	176.602	822.253	0.214779	-2.21908	4.44e-26	2.67e-25
>ENA|ELU41979|ELU41979.1	hypothetical protein AG1IA_03993	559.832	5420.39	0.103283	-3.27533	4.56e-137	3.38e-135
>ENA|ELU41989|ELU41989.1	Pkinase domain-containing protein	4742.42	1314.08	3.60892	1.85157	5.3e-51	7.67e-50
>ENA|ELU41995|ELU41995.1	t-complex 1	875.286	195.262	4.48262	2.16434	6.35e-38	5.81e-37
>ENA|ELU42000|ELU42000.1	t-complex 1	1311.68	204.266	6.42143	2.68289	1.66e-23	8.91e-23
>ENA|ELU42004|ELU42004.1	Pkinase domain-containing protein	206.674	827.322	0.249811	-2.00109	8.81e-42	9.34e-41
>ENA|ELU42018|ELU42018.1	hypothetical protein AG1IA_03957	535.576	176.064	3.04193	1.60499	2.88e-25	1.67e-24
>ENA|ELU42021|ELU42021.1	succinate:fumarate antiporter	19071.9	137.609	138.595	7.11473	3.01e-76	8.13e-75
>ENA|ELU42027|ELU42027.1	acyltransferase family domain-containing	1520.31	48.7599	31.1795	4.96252	4.26e-174	4.19e-172
>ENA|ELU42047|ELU42047.1	-----NA-----	1224.06	3673.36	0.333226	-1.58543	3.79e-38	3.51e-37
>ENA|ELU42059|ELU42059.1	Rpo41p	3007.95	969.101	3.10385	1.63406	4e-39	3.83e-38
>ENA|ELU42072|ELU42072.1	60Kd inner membrane domain-containing protein	1056.66	290.721	3.6346	1.8618	2.31e-21	1.13e-20
>ENA|ELU42073|ELU42073.1	hypothetical protein AG1IA_03896	752.911	72.5069	10.384	3.37629	5.04e-91	1.8e-89
>ENA|ELU42092|ELU42092.1	OPT oligopeptide transporter family	13.8318	1894.39	0.00730147	-7.0976	8.03e-285	3.16e-282
>ENA|ELU42096|ELU42096.1	hypothetical protein AG1IA_03874	326.048	3769.17	0.0865038	-3.53109	9.94e-54	1.55e-52
>ENA|ELU42102|ELU42102.1	polyadenylation factor subunit 2	515.677	1568.53	0.328764	-1.60488	1.28e-34	1.06e-33
>ENA|ELU42123|ELU42123.1	-----NA-----	714.26	182.038	3.92368	1.97221	7.3e-29	4.9e-28
>ENA|ELU42126|ELU42126.1	Major Facilitator Superfamily	543.029	174.13	3.11853	1.64087	2.61e-26	1.59e-25
>ENA|ELU42127|ELU42127.1	Major Facilitator Superfamily	803.86	29.7329	27.036	4.75681	1.63e-89	5.67e-88
>ENA|ELU42129|ELU42129.1	phenylalanine ammonium lyase	2654.78	15406.4	0.172317	-2.53686	8.78e-63	1.7e-61
>ENA|ELU42133|ELU42133.1	ribonuclease t2 family domain-containing	1540.22	52.8747	29.1296	4.86441	3.06e-175	3.1e-173
>ENA|ELU42136|ELU42136.1	ribosome biogenesis protein	1401.03	456.537	3.06882	1.61768	2.71e-33	2.16e-32
>ENA|ELU42154|ELU42154.1	transposase family tnp2 domain-containing protein	414.969	138.055	3.00583	1.58776	1.54e-22	7.9e-22
>ENA|ELU42157|ELU42157.1	ferric reductase NAD binding domain-containing	202.399	1172.5	0.172622	-2.53431	3.3e-70	7.84e-69
>ENA|ELU42158|ELU42158.1	RGS domain-containing	441.686	8996.23	0.0490968	-4.34823	7.05e-223	1.17e-220
>ENA|ELU42162|ELU42162.1	Histone 2A	346.593	1384.69	0.250303	-1.99825	4.46e-34	3.62e-33
>ENA|ELU42169|ELU42169.1	-----NA-----	1163.69	358.341	3.24744	1.6993	3.55e-14	1.2e-13
>ENA|ELU42171|ELU42171.1	hypothetical protein AG1IA_03794	1335.37	10347.5	0.129053	-2.95397	1.04e-123	6.18e-122
>ENA|ELU42178|ELU42178.1	hypothetical protein AG1IA_03790	1485.78	91.6351	16.2141	4.01918	8.87e-140	6.73e-138
>ENA|ELU42182|ELU42182.1	methyltransferase domain-containing	201.782	1143.48	0.176464	-2.50256	1.02e-42	1.12e-41
>ENA|ELU42188|ELU42188.1	-----NA-----	810.86	170.95	4.74326	2.24588	1.84e-31	1.36e-30
>ENA|ELU42193|ELU42193.1	hypothetical protein AG1IA_03777	271.4	90.3848	3.00272	1.58627	1.2e-18	5.14e-18
>ENA|ELU42209|ELU42209.1	ricin-type beta-trefoil lectin domain-containing	11651.3	1619.8	7.19303	2.8466	4.1e-114	2.13e-112
>ENA|ELU42217|ELU42217.1	hypothetical protein AG1IA_03753	111.81	533.457	0.209595	-2.25433	1.7e-16	6.54e-16
>ENA|ELU42218|ELU42218.1	hypothetical protein AG1IA_03754	699.63	3337.82	0.209607	-2.25424	1.26e-72	3.12e-71
>ENA|ELU42219|ELU42219.1	---NA---	464.95	53.5759	8.67836	3.11742	1.42e-58	2.42e-57
>ENA|ELU42230|ELU42230.1	transaldolase	14880.1	3103.38	4.79482	2.26148	8.29e-78	2.32e-76
>ENA|ELU42234|ELU42234.1	choline transporter	1021.61	75.6492	13.5046	3.75538	2.57e-114	1.37e-112
>ENA|ELU42242|ELU42242.1	peroxidase	1025.44	4223.94	0.242769	-2.04235	1.14e-22	5.88e-22
>ENA|ELU42243|ELU42243.1	hypothetical protein AG1IA_03728	160.098	522.006	0.306698	-1.70511	3.44e-15	1.22e-14
>ENA|ELU42270|ELU42270.1	CAIB BAIF family enzyme	386.005	58.018	6.65318	2.73404	8.81e-48	1.13e-46
>ENA|ELU42297|ELU42297.1	NADH:flavin oxidoreductase NADH oxidase	434.011	13.1589	32.9824	5.04362	1.25e-103	5.53e-102
>ENA|ELU42320|ELU42320.1	glycosyl hydrolase family 61 domain-containing	262.088	6415.51	0.0408522	-4.61344	5.08e-235	1.03e-232
>ENA|ELU42329|ELU42329.1	GAMM1 protein	851.104	189.635	4.48811	2.16611	1.2e-48	1.59e-47
>ENA|ELU42340|ELU42340.1	2-oxoglutarate dehydrogenase E1 component	5164.17	1263.21	4.08813	2.03144	3.5e-60	6.36e-59
>ENA|ELU42372|ELU42372.1	Malate synthase	67129.3	2021.91	33.2009	5.05315	3.04e-90	1.07e-88
>ENA|ELU42375|ELU42375.1	-----NA-----	506.779	165.128	3.069	1.61777	4.77e-24	2.64e-23
>ENA|ELU42395|ELU42395.1	Ribonuclease domain-containing	4387.68	67.5303	64.9736	6.02178	1.59e-293	7.17e-291
>ENA|ELU42405|ELU42405.1	hypothetical protein AG1IA_03579	303.576	2259.1	0.134379	-2.89562	4.02e-41	4.16e-40
>ENA|ELU42408|ELU42408.1	tRNA-splicing endonuclease subunit sen54 n-term domain-containing protein	362.592	101.413	3.57539	1.8381	2.97e-26	1.8e-25
>ENA|ELU42420|ELU42420.1	alcohol oxidase-like protein	1854.77	7458.71	0.248672	-2.00769	9.65e-62	1.83e-60
>ENA|ELU42434|ELU42434.1	sugar (and other) transporter domain-containing protein	1685.24	441.697	3.81538	1.93183	7.84e-30	5.52e-29
>ENA|ELU42446|ELU42446.1	glycine hydroxymethyltransferase	6636.99	1782.46	3.7235	1.89666	2.45e-55	3.92e-54
>ENA|ELU42447|ELU42447.1	CTP synthase	1829.72	392.574	4.66084	2.22059	1.09e-42	1.2e-41
>ENA|ELU42452|ELU42452.1	-----NA-----	293.927	958.209	0.306746	-1.70488	2.51e-25	1.45e-24
>ENA|ELU42474|ELU42474.1	formyl transferase domain-containing	354.169	48.6304	7.28287	2.86451	1.61e-48	2.11e-47
>ENA|ELU42480|ELU42480.1	DLH domain-containing	504.591	142.483	3.54142	1.82433	2.58e-28	1.69e-27
>ENA|ELU42486|ELU42486.1	-----NA-----	1502.35	495.258	3.03346	1.60096	5.28e-19	2.3e-18
>ENA|ELU42487|ELU42487.1	-----NA-----	7156.21	1561.59	4.58264	2.19618	1.73e-18	7.37e-18
>ENA|ELU42490|ELU42490.1	-----NA-----	631.053	84.2484	7.49039	2.90504	1.42e-14	4.91e-14
>ENA|ELU42512|ELU42512.1	voltage-gated potassium channel beta-2 subunit	327.377	93.13	3.51527	1.81363	6.72e-24	3.69e-23
>ENA|ELU42515|ELU42515.1	lysyl-tRNA synthetase	3237.39	949.734	3.40874	1.76924	1.55e-30	1.12e-29
>ENA|ELU42518|ELU42518.1	phosphomevalonate kinase	1277.38	401.663	3.18023	1.66913	6.46e-35	5.35e-34
>ENA|ELU42523|ELU42523.1	eukaryotic translation initiation factor 2B	810.786	194.844	4.1612	2.057	1.31e-44	1.54e-43
>ENA|ELU42524|ELU42524.1	allantoicase	1208.46	3817.39	0.316566	-1.65942	1.42e-41	1.49e-40
>ENA|ELU42526|ELU42526.1	zf-TRAF domain-containing	585.123	1804.72	0.324217	-1.62497	3.53e-19	1.55e-18
>ENA|ELU42528|ELU42528.1	zf-C2H2 domain-containing protein	1134.34	5400.1	0.210059	-2.25114	9.31e-19	4.01e-18
>ENA|ELU42536|ELU42536.1	hypothetical protein	85.7657	351.562	0.243956	-2.03531	2.83e-24	1.58e-23
>ENA|ELU42565|ELU42565.1	actin regulatory protein	917.626	225.285	4.07318	2.02616	4.62e-42	4.99e-41
>ENA|ELU42578|ELU42578.1	aspartic peptidase A1	1471.23	5633.61	0.261152	-1.93704	1.69e-55	2.74e-54
>ENA|ELU42580|ELU42580.1	GDSL lipase acylhydrolase	516.536	81.5502	6.33396	2.66311	2.22e-54	3.51e-53
>ENA|ELU42583|ELU42583.1	nad-dependent malic enzyme	2672.39	710.055	3.76364	1.91213	3.3e-48	4.29e-47
>ENA|ELU42586|ELU42586.1	carnitine acyl carnitine carrier	4118.89	718.789	5.73032	2.51862	3.23e-31	2.38e-30
>ENA|ELU42599|ELU42599.1	acetyltransferase (GNAT) family domain-containing protein	701.623	5.86172	119.696	6.90323	9.16e-50	1.28e-48
>ENA|ELU42613|ELU42613.1	T-complex 1	1264.63	345.728	3.65788	1.87101	1.32e-28	8.77e-28
>ENA|ELU42615|ELU42615.1	-----NA-----	7458.14	435.434	17.1281	4.09829	5.43e-64	1.09e-62
>ENA|ELU42616|ELU42616.1	iron permease FTR1	4673.79	100.903	46.3194	5.53355	2.01e-270	5.5e-268
>ENA|ELU42631|ELU42631.1	ATP-dependent RNA helicase DBP10	1363.61	331.336	4.1155	2.04107	4.94e-50	6.91e-49
>ENA|ELU42659|ELU42659.1	hypothetical protein AG1IA_03305	2387.68	18837.7	0.12675	-2.97994	1.83e-89	6.33e-88
>ENA|ELU42662|ELU42662.1	RNase H2-Ydr279 domain-containing protein	131.912	535.255	0.246447	-2.02065	6.01e-35	4.98e-34
>ENA|ELU42665|ELU42665.1	alpha-amylase	1239.78	272.84	4.54398	2.18395	1.27e-44	1.49e-43
>ENA|ELU42667|ELU42667.1	rRNA (adenine-N6	1213.01	281.982	4.30172	2.10491	9.62e-52	1.43e-50
>ENA|ELU42670|ELU42670.1	-----NA-----	383.729	109.555	3.50261	1.80843	4.18e-25	2.41e-24
>ENA|ELU42673|ELU42673.1	acetylornithine aminotransferase	2370.76	375.671	6.31073	2.65781	3.67e-88	1.24e-86
>ENA|ELU42721|ELU42721.1	thymidylate synthase	914.083	278.147	3.28633	1.71648	3.25e-35	2.72e-34
>ENA|ELU42760|ELU42760.1	BolA domain-containing protein	579.708	73.4706	7.89034	2.98009	1.3e-65	2.71e-64
>ENA|ELU42776|ELU42776.1	-----NA-----	314.7	1084.28	0.29024	-1.78468	3.17e-37	2.81e-36
>ENA|ELU42777|ELU42777.1	-----NA-----	490.075	1652.3	0.296602	-1.7534	2.21e-17	8.83e-17
>ENA|ELU42795|ELU42795.1	copper zinc superoxide dismutase domain-containing	125.745	11903.7	0.0105635	-6.56477	3.62e-231	6.91e-229
>ENA|ELU42796|ELU42796.1	copper zinc superoxide dismutase domain-containing	3918.64	23087.6	0.169729	-2.55869	2.71e-98	1.1e-96
>ENA|ELU42800|ELU42800.1	-----NA-----	87.6015	387.825	0.225879	-2.14638	1.56e-28	1.03e-27
>ENA|ELU42801|ELU42801.1	calcium permease	1029.21	4590.7	0.224194	-2.15718	1.13e-66	2.47e-65
>ENA|ELU42808|ELU42808.1	-----NA-----	315.908	1047.45	0.301596	-1.72931	1.11e-22	5.73e-22
>ENA|ELU42841|ELU42841.1	hypothetical protein AG1IA_03131	135.173	712.421	0.189738	-2.39792	3.24e-54	5.11e-53
>ENA|ELU42849|ELU42849.1	sodium:inorganic phosphate symporter	784.331	242.73	3.23129	1.69211	1.67e-17	6.73e-17
>ENA|ELU42881|ELU42881.1	hypothetical protein AG1IA_03103	247.844	1449.2	0.171021	-2.54775	3.27e-72	7.95e-71
>ENA|ELU42886|ELU42886.1	mycorrhiza-upregulated peptidase C14	433.227	96.0522	4.51033	2.17323	6.65e-23	3.49e-22
>ENA|ELU42889|ELU42889.1	transaminase	2376.74	428.862	5.54197	2.4704	1.22e-78	3.47e-77
>ENA|ELU42912|ELU42912.1	hypothetical protein AG1IA_03058	270.942	853.078	0.317605	-1.65469	1.94e-30	1.39e-29
>ENA|ELU42924|ELU42924.1	acetyl-coenzyme A synthetase	17584.7	2887.98	6.08893	2.60619	7.96e-66	1.68e-64
>ENA|ELU42931|ELU42931.1	-----NA-----	1578.61	173.047	9.12245	3.18942	3.54e-100	1.5e-98
>ENA|ELU42943|ELU42943.1	caspase domain-containing protein	2884.27	9723.08	0.296642	-1.75321	2.2e-48	2.86e-47
>ENA|ELU42966|ELU42966.1	fungal zn(2)-Cys(6) binuclear cluster domain-containing	178.596	1390.55	0.128435	-2.96089	2.11e-91	7.69e-90
>ENA|ELU42973|ELU42973.1	mRNA export factor elf1	3988.44	653.59	6.10235	2.60937	1.66e-91	6.06e-90
>ENA|ELU42974|ELU42974.1	mRNA export factor elf1	2241.65	244.813	9.15656	3.19481	8.5e-68	1.9e-66
>ENA|ELU42975|ELU42975.1	methyltransferase domain-containing	268.647	6.96838	38.5522	5.26874	2.28e-90	8.11e-89
>ENA|ELU43001|ELU43001.1	Jacalin domain-containing protein	3528.92	224.971	15.6861	3.97141	1.82e-54	2.89e-53
>ENA|ELU43007|ELU43007.1	Jacalin domain-containing protein	2601.87	176.357	14.7534	3.88298	1.12e-151	9.31e-150
>ENA|ELU43013|ELU43013.1	-----NA-----	742.989	217.403	3.41757	1.77297	3.76e-33	2.97e-32
>ENA|ELU43015|ELU43015.1	phosphatidylserine decarboxylase	78134.8	10909.8	7.16187	2.84034	1.5e-77	4.18e-76
>ENA|ELU43031|ELU43031.1	glycoside hydrolase family 16	100.063	2490.27	0.0401813	-4.63733	7.17e-199	8.68e-197
>ENA|ELU43040|ELU43040.1	hypothetical protein AG1IA_02930	2938.7	32736.9	0.089767	-3.47767	3.74e-28	2.45e-27
>ENA|ELU43043|ELU43043.1	PAP2 domain-containing protein	114.261	476.424	0.23983	-2.05991	5.46e-35	4.55e-34
>ENA|ELU43058|ELU43058.1	vacuolar sorting-associated vps13	853.412	132.635	6.43427	2.68578	3.29e-43	3.7e-42
>ENA|ELU43061|ELU43061.1	flavin-containing monooxygenase/FMO family protein	521.121	86.8153	6.00264	2.5856	2.1e-49	2.86e-48
>ENA|ELU43072|ELU43072.1	ribulose-phosphate 3 epimerase family domain-containing protein	431.09	130.178	3.31154	1.7275	5.82e-27	3.63e-26
>ENA|ELU43090|ELU43090.1	pyruvate kinase	8921.26	1719.11	5.18947	2.37559	2.9e-33	2.31e-32
>ENA|ELU43107|ELU43107.1	RIO1 domain-containing	388.289	128.105	3.03103	1.59981	1.49e-21	7.38e-21
>ENA|ELU43115|ELU43115.1	---NA---	6157.85	471.814	13.0514	3.70614	3.06e-166	2.83e-164
>ENA|ELU43120|ELU43120.1	elongation factor 1-alpha	119279	27083	4.40418	2.13887	4.31e-73	1.08e-71
>ENA|ELU43140|ELU43140.1	adenine phosphoribosyltransferase	280.891	90.8303	3.09248	1.62876	2.45e-21	1.2e-20
>ENA|ELU43142|ELU43142.1	---NA---	24418.5	2340.84	10.4315	3.38288	2.53e-99	1.04e-97
>ENA|ELU43151|ELU43151.1	3-ketoacyl- -thiolase	7698.14	1806.71	4.26085	2.09114	3.34e-66	7.1e-65
>ENA|ELU43170|ELU43170.1	hypothetical protein AG1IA_02810	1142.3	4401.37	0.259533	-1.94601	1.3e-55	2.1e-54
>ENA|ELU43176|ELU43176.1	Ecl1 domain-containing protein	446.232	1599.08	0.279056	-1.84138	1.34e-41	1.41e-40
>ENA|ELU43193|ELU43193.1	glycoside hydrolase family 16 protein	123.34	571.361	0.21587	-2.21177	5.56e-42	5.96e-41
>ENA|ELU43194|ELU43194.1	kinase activator Bem1	541.205	5919.7	0.0914244	-3.45128	1.16e-145	9.26e-144
>ENA|ELU43195|ELU43195.1	hypothetical protein AG1IA_02787	183.574	2218.65	0.0827411	-3.59525	8.47e-136	6.13e-134
>ENA|ELU43196|ELU43196.1	hypothetical protein AG1IA_02788	549.775	2285.9	0.240507	-2.05585	6.96e-56	1.13e-54
>ENA|ELU43198|ELU43198.1	glycoside hydrolase family	111.88	745.526	0.150069	-2.7363	2.96e-68	6.78e-67
>ENA|ELU43205|ELU43205.1	hypothetical protein AG1IA_02767	345.662	2214.95	0.156058	-2.67984	7.88e-89	2.68e-87
>ENA|ELU43219|ELU43219.1	formin-like region domain-containing	68.2447	439.611	0.155239	-2.68744	2.8e-26	1.7e-25
>ENA|ELU43233|ELU43233.1	aconitate hydratase	350.227	83.7373	4.18245	2.06435	4.78e-32	3.63e-31
>ENA|ELU43235|ELU43235.1	phosphoribosylaminoimidazole-succinocarboxamide synthase	447.589	76.0898	5.88237	2.5564	8.52e-49	1.14e-47
>ENA|ELU43261|ELU43261.1	cystathionine gamma-synthase	495.672	126.386	3.92189	1.97155	6.02e-37	5.27e-36
>ENA|ELU43262|ELU43262.1	Glutathione S-transferase	1732.69	399.724	4.33471	2.11594	2.83e-37	2.51e-36
>ENA|ELU43273|ELU43273.1	cysteine peroxiredoxin	4985.31	1284.22	3.88197	1.95679	2.65e-23	1.42e-22
>ENA|ELU43292|ELU43292.1	NA	7434.57	24520.2	0.303202	-1.72165	7.88e-48	1.01e-46
>ENA|ELU43302|ELU43302.1	ATP-dependent RNA helicase DBP3	2137.45	696.223	3.07006	1.61827	1.68e-36	1.45e-35
>ENA|ELU43313|ELU43313.1	hypothetical protein	2194.26	379.535	5.78145	2.53143	9.18e-77	2.52e-75
>ENA|ELU43314|ELU43314.1	efflux protein	307.612	82.2244	3.74113	1.90347	1.16e-23	6.3e-23
>ENA|ELU43315|ELU43315.1	zinc metalloprotease	1269.87	5029.67	0.252475	-1.98579	1.63e-46	2.01e-45
>ENA|ELU43317|ELU43317.1	alpha beta hydrolase family domain-containing	307.692	82.4184	3.7333	1.90045	1.78e-25	1.04e-24
>ENA|ELU43326|ELU43326.1	mpv17/PMP22 family domain-containing protein	232.007	746.717	0.310703	-1.68639	2.57e-15	9.23e-15
>ENA|ELU43332|ELU43332.1	zinc metalloprotease	1108.95	6589.7	0.168286	-2.57102	6.95e-32	5.23e-31
>ENA|ELU43339|ELU43339.1	hypothetical protein	143.718	496.32	0.289566	-1.78803	2.84e-20	1.32e-19
>ENA|ELU43353|ELU43353.1	chitin synthase export chaperone	2744.08	14017.2	0.195766	-2.3528	2.73e-39	2.63e-38
>ENA|ELU43379|ELU43379.1	choline dehydrogenase	182.53	3542.07	0.0515321	-4.27839	3.74e-165	3.37e-163
>ENA|ELU43387|ELU43387.1	hydroxymethylglutaryl-CoA synthase	9032.21	1614.42	5.5947	2.48406	1.14e-89	4.02e-88
>ENA|ELU43406|ELU43406.1	vacuolar protein	3023.62	402.256	7.51664	2.91009	2.25e-102	9.72e-101
>ENA|ELU43409|ELU43409.1	general APC amino acid permease	1222.78	6490.98	0.188381	-2.40827	1.48e-84	4.65e-83
>ENA|ELU43410|ELU43410.1	hypothetical protein	2345.02	747.333	3.13786	1.64978	1.2e-38	1.14e-37
>ENA|ELU43434|ELU43434.1	calcium-transporting ATPase 3	1971.92	6757.02	0.291833	-1.77678	3.11e-20	1.44e-19
>ENA|ELU43442|ELU43442.1	delta24(24-1) sterol reductase	567.354	39.6844	14.2967	3.83761	4.62e-81	1.36e-79
>ENA|ELU43443|ELU43443.1	zinc-finger zpr1	1108.02	222.026	4.9905	2.31919	1.51e-59	2.66e-58
>ENA|ELU43447|ELU43447.1	hypothetical protein AG1IA_02529	239.268	952.598	0.251174	-1.99324	5.03e-43	5.62e-42
>ENA|ELU43450|ELU43450.1	signal transducer	718.082	2297.86	0.3125	-1.67807	2.98e-38	2.77e-37
>ENA|ELU43453|ELU43453.1	-----NA-----	689.911	156.909	4.3969	2.13649	2.95e-43	3.33e-42
>ENA|ELU43456|ELU43456.1	hypothetical protein AG1IA_02512	97.5668	870.877	0.112033	-3.15801	2.55e-19	1.13e-18
>ENA|ELU43457|ELU43457.1	chitin deacetylase	1500.39	11328.6	0.132443	-2.91655	2.58e-119	1.44e-117
>ENA|ELU43459|ELU43459.1	dihydroxyacetone kinase 1	566.27	170.398	3.32323	1.73259	1.11e-16	4.32e-16
>ENA|ELU43467|ELU43467.1	hypothetical protein AG1IA_02498	27.4664	507.343	0.0541378	-4.20722	1.43e-94	5.53e-93
>ENA|ELU43476|ELU43476.1	DUF914 domain-containing membrane	1205.38	286.989	4.20011	2.07043	1.79e-50	2.54e-49
>ENA|ELU43495|ELU43495.1	dimeric dihydrodiol dehydrogenase	525.14	129.052	4.06922	2.02475	1.32e-37	1.19e-36
>ENA|ELU43520|ELU43520.1	TAP-like domain-containing	1012.69	3175.98	0.31886	-1.64901	8.52e-31	6.23e-30
>ENA|ELU43533|ELU43533.1	IMP cyclohydrolase phosphoribosylaminoimidazolecarboxamidefo	1871.79	544.073	3.44034	1.78255	8.94e-40	8.78e-39
>ENA|ELU43540|ELU43540.1	argininosuccinate synthetase	3577.73	395.953	9.03575	3.17564	2.37e-105	1.1e-103
>ENA|ELU43543|ELU43543.1	PB1 domain-containing protein	328.943	104.49	3.1481	1.65448	1.27e-21	6.3e-21
>ENA|ELU43544|ELU43544.1	aminoacylase 1-like protein 2	668.157	192.259	3.47529	1.79714	2.3e-32	1.77e-31
>ENA|ELU43555|ELU43555.1	-----NA-----	91.0783	522.9	0.174179	-2.52135	8.09e-51	1.16e-49
>ENA|ELU43568|ELU43568.1	-----NA-----	256.479	966.572	0.265349	-1.91404	1.35e-41	1.42e-40
>ENA|ELU43583|ELU43583.1	glucose-6-phosphate isomerase	9484.05	2472.37	3.83602	1.93961	2.42e-58	4.09e-57
>ENA|ELU43590|ELU43590.1	hypothetical protein AG1IA_02407	5539.32	129343	0.0428265	-4.54535	4.38e-149	3.53e-147
>ENA|ELU43594|ELU43594.1	GTP cyclohydrolase II	2330.75	588.564	3.96007	1.98552	5.82e-52	8.71e-51
>ENA|ELU43595|ELU43595.1	voltage-gated potassium channel beta-2 subunit	4059.81	412.524	9.84141	3.29887	1.82e-133	1.24e-131
>ENA|ELU43602|ELU43602.1	copper radical oxidase	870.323	36208.1	0.0240367	-5.37862	0	0
>ENA|ELU43609|ELU43609.1	glycogen debranching enzyme	3536.54	1019.05	3.47044	1.79512	1.58e-48	2.07e-47
>ENA|ELU43613|ELU43613.1	histidine phosphatase superfamily domain-containing	257.564	84.3436	3.05375	1.61058	6.18e-18	2.56e-17
>ENA|ELU43619|ELU43619.1	pyruvate carboxylase	41038.4	10279.1	3.9924	1.99726	3.54e-64	7.11e-63
>ENA|ELU43622|ELU43622.1	-----NA-----	400.371	103.801	3.85711	1.94752	8.15e-29	5.46e-28
>ENA|ELU43642|ELU43642.1	SR-25 domain-containing protein	1644.46	476.188	3.45339	1.78801	4.56e-40	4.54e-39
>ENA|ELU43655|ELU43655.1	MFS monosaccharide transporter	588.191	5596.03	0.105109	-3.25005	6e-27	3.74e-26
>ENA|ELU43659|ELU43659.1	import inner membrane translocase subunit tim44	1240.19	292.006	4.24713	2.08649	1.97e-50	2.78e-49
>ENA|ELU43670|ELU43670.1	hypothetical protein AG1IA_02298	1865.93	353.035	5.28539	2.40201	1.45e-37	1.3e-36
>ENA|ELU43677|ELU43677.1	methylenetetrahydrofolate reductase 1	1777.77	372.785	4.76889	2.25365	2.03e-62	3.91e-61
>ENA|ELU43682|ELU43682.1	hypothetical protein AG1IA_02291	73.3352	9.88208	7.42103	2.89162	0.000143142	0.000245231
>ENA|ELU43683|ELU43683.1	alpha beta hydrolase family domain-containing	608.813	1909.17	0.31889	-1.64887	2.2e-29	1.52e-28
>ENA|ELU43694|ELU43694.1	acetyl-CoA carboxylase	13877	817.083	16.9835	4.08607	1.35e-203	1.7e-201
>ENA|ELU43697|ELU43697.1	Chromo domain-containing protein	569.355	2990.22	0.190406	-2.39285	3.06e-57	5.07e-56
>ENA|ELU43724|ELU43724.1	YDG SRA domain-containing	242.353	1282.65	0.188948	-2.40394	1.14e-64	2.33e-63
>ENA|ELU43735|ELU43735.1	DHDPS domain-containing	483.78	95.3069	5.07603	2.3437	9.57e-37	8.32e-36
>ENA|ELU43741|ELU43741.1	ribonuclease h2 non-catalytic subunit domain-containing	87.2357	409.829	0.212859	-2.23203	3.23e-29	2.2e-28
>ENA|ELU43745|ELU43745.1	ABC transporter	1773.06	300.284	5.90461	2.56184	2.32e-79	6.66e-78
>ENA|ELU43748|ELU43748.1	ABC transporter	1486.12	168.726	8.80786	3.13879	2.76e-47	3.47e-46
>ENA|ELU43749|ELU43749.1	-----NA-----	1480.5	381.646	3.87925	1.95578	2.4e-47	3.02e-46
>ENA|ELU43762|ELU43762.1	methyltransferase domain-containing protein	1286.03	427.694	3.00691	1.58828	3.08e-20	1.43e-19
>ENA|ELU43803|ELU43803.1	ribosome biogenesis tsr1	1893.57	425.855	4.44652	2.15268	4.71e-59	8.15e-58
>ENA|ELU43820|ELU43820.1	hypothetical protein AG1IA_02137	833.368	2783.21	0.299427	-1.73973	2.66e-40	2.69e-39
>ENA|ELU43824|ELU43824.1	MIF domain-containing protein	1216.71	398.894	3.05022	1.60891	3.42e-32	2.61e-31
>ENA|ELU43836|ELU43836.1	hypothetical protein AG1IA_02153	606.246	63.0336	9.61783	3.26571	1.34e-47	1.71e-46
>ENA|ELU43837|ELU43837.1	-----NA-----	136.859	477.237	0.286773	-1.80202	2e-22	1.02e-21
>ENA|ELU43844|ELU43844.1	hypothetical protein AG1IA_02106	381.448	4198.11	0.090862	-3.46018	1.97e-104	8.93e-103
>ENA|ELU43845|ELU43845.1	hypothetical protein AG1IA_02107	13767	79.9435	172.209	7.42802	3.85e-84	1.18e-82
>ENA|ELU43846|ELU43846.1	AlcB domain-containing protein	2146.71	72.2071	29.7299	4.89384	2.22e-65	4.62e-64
>ENA|ELU43847|ELU43847.1	multidrug resistance-associated ABC transporter	1379.33	76.4529	18.0415	4.17325	1.53e-134	1.06e-132
>ENA|ELU43849|ELU43849.1	Condensation domain-containing protein	2498.19	349.924	7.13924	2.83577	1.06e-94	4.11e-93
>ENA|ELU43866|ELU43866.1	hypothetical protein AG1IA_02104	618.513	2121.81	0.291502	-1.77842	7.17e-33	5.62e-32
>ENA|ELU43867|ELU43867.1	hypothetical protein AG1IA_02105	493.724	5038.12	0.0979978	-3.35111	1.23e-132	8.25e-131
>ENA|ELU43872|ELU43872.1	serine carboxypeptidase	3279.02	645.304	5.08136	2.34521	1.17e-72	2.91e-71
>ENA|ELU43891|ELU43891.1	methyltransferase type 11	934.006	86.9381	10.7433	3.42537	2.72e-89	9.36e-88
>ENA|ELU43893|ELU43893.1	Histone domain-containing	2280.64	10903.7	0.209162	-2.2573	2.97e-40	2.99e-39
>ENA|ELU43901|ELU43901.1	hypothetical protein AG1IA_02056	2217.57	465.684	4.76196	2.25156	4e-67	8.81e-66
>ENA|ELU43911|ELU43911.1	asparagine synthase	503.679	149.741	3.36366	1.75003	1.25e-15	4.58e-15
>ENA|ELU43917|ELU43917.1	zf-C2H2 domain-containing	1807.32	478.438	3.77755	1.91745	2.07e-49	2.83e-48
>ENA|ELU43922|ELU43922.1	CAMK CAMKL MARK kinase	400.998	1824.69	0.219762	-2.18599	2.55e-59	4.45e-58
>ENA|ELU43929|ELU43929.1	Na+ H+ exchanger 1	695.753	3077.04	0.226111	-2.14489	3.16e-64	6.39e-63
>ENA|ELU43935|ELU43935.1	zf-C3HC4 domain-containing	112.127	416.662	0.269108	-1.89374	1.88e-29	1.3e-28
>ENA|ELU43954|ELU43954.1	-----NA-----	348.784	74.5344	4.6795	2.22635	6.11e-34	4.92e-33
>ENA|ELU43967|ELU43967.1	-----NA-----	61.7042	355.911	0.17337	-2.52807	9.91e-39	9.39e-38
>ENA|ELU43970|ELU43970.1	N2227-like domain-containing	4772.67	23403.5	0.20393	-2.29385	6.43e-81	1.89e-79
>ENA|ELU43972|ELU43972.1	hypothetical protein AG1IA_02001	730.679	2690.77	0.27155	-1.88071	1.97e-49	2.71e-48
>ENA|ELU43988|ELU43988.1	-----NA-----	8835.99	2505.66	3.52642	1.8182	3.86e-52	5.81e-51
>ENA|ELU43992|ELU43992.1	hypothetical protein AG1IA_01973	458.973	2446.97	0.187568	-2.41452	1.29e-45	1.54e-44
>ENA|ELU43994|ELU43994.1	Tyrosinase domain-containing	15.1122	6613.69	0.00228499	-8.7736	0	0
>ENA|ELU43998|ELU43998.1	hypothetical protein AG1IA_01979	146.634	22156.6	0.00661809	-7.23937	0	0
>ENA|ELU44028|ELU44028.1	hypothetical protein AG1IA_01944	312.221	1110.24	0.281219	-1.83023	1.92e-07	4.22e-07
>ENA|ELU44029|ELU44029.1	-----NA-----	333.627	1345.69	0.247923	-2.01204	3.31e-40	3.33e-39
>ENA|ELU44048|ELU44048.1	short chain dehydrogenase domain-containing	1368.99	4672.18	0.293008	-1.77099	2.05e-47	2.59e-46
>ENA|ELU44051|ELU44051.1	GPI-anchored domain-containing	908.235	249.197	3.64464	1.86578	1.35e-40	1.37e-39
>ENA|ELU44065|ELU44065.1	BCS1-like ATPase	372.972	1558.73	0.23928	-2.06323	4.66e-41	4.8e-40
>ENA|ELU44099|ELU44099.1	TAP-like domain-containing	723.395	5097.57	0.14191	-2.81695	4.25e-106	2.01e-104
>ENA|ELU44107|ELU44107.1	hypothetical protein AG1IA_01862	1648.79	8094.64	0.203689	-2.29556	1e-32	7.83e-32
>ENA|ELU44108|ELU44108.1	-----NA-----	757.06	248.435	3.04732	1.60754	2.38e-27	1.5e-26
>ENA|ELU44118|ELU44118.1	IncA domain-containing protein	656.32	2638.51	0.248746	-2.00725	1.47e-24	8.3e-24
>ENA|ELU44134|ELU44134.1	glycoside hydrolase family 79	1474.46	11550.9	0.127649	-2.96974	1.19e-86	3.92e-85
>ENA|ELU44136|ELU44136.1	hypothetical protein AG1IA_01836	906.978	3770.39	0.240552	-2.05558	2.64e-60	4.81e-59
>ENA|ELU44142|ELU44142.1	hypothetical protein AG1IA_01824	234.124	884.502	0.264696	-1.91759	9.26e-40	9.06e-39
>ENA|ELU44145|ELU44145.1	hypothetical protein AG1IA_01827	1029.42	263.266	3.9102	1.96724	1.44e-25	8.48e-25
>ENA|ELU44151|ELU44151.1	ribitol kinase	3052.65	602.074	5.07022	2.34205	5.34e-49	7.21e-48
>ENA|ELU44167|ELU44167.1	dihydrodipicolinate synthetase	280.989	21.6749	12.9638	3.69642	7.53e-59	1.29e-57
>ENA|ELU44174|ELU44174.1	ABC transporter CDR4	397.028	98.1622	4.04461	2.016	5.82e-33	4.57e-32
>ENA|ELU44175|ELU44175.1	-----NA-----	1338.95	292.584	4.57631	2.19418	2e-55	3.22e-54
>ENA|ELU44179|ELU44179.1	MFS_1 domain-containing protein	180.283	1832.55	0.0983785	-3.34551	3.98e-108	1.93e-106
>ENA|ELU44191|ELU44191.1	serine carboxypeptidase	7117.87	458.048	15.5395	3.95787	3.71e-186	4.17e-184
>ENA|ELU44199|ELU44199.1	hypothetical protein AG1IA_01769	767.408	2397.67	0.320065	-1.64356	4.45e-39	4.25e-38
>ENA|ELU44200|ELU44200.1	histidine phosphatase superfamily domain-containing	81.9927	421.711	0.194429	-2.36269	1.8e-42	1.98e-41
>ENA|ELU44206|ELU44206.1	amino acid transporter	4082.36	319.463	12.7788	3.67568	2.25e-107	1.08e-105
>ENA|ELU44209|ELU44209.1	---NA---	35.2192	562.928	0.0625643	-3.99852	6.66e-99	2.72e-97
>ENA|ELU44212|ELU44212.1	---NA---	337.666	1062.84	0.317701	-1.65426	2.86e-15	1.03e-14
>ENA|ELU44214|ELU44214.1	---NA---	121.331	399.985	0.303339	-1.721	4.81e-25	2.76e-24
>ENA|ELU44221|ELU44221.1	hypothetical protein AG1IA_01742	3651.95	642.29	5.68583	2.50737	2.42e-82	7.26e-81
>ENA|ELU44227|ELU44227.1	CsbD domain-containing protein	7553.61	1820.72	4.1487	2.05266	2.44e-63	4.77e-62
>ENA|ELU44234|ELU44234.1	-----NA-----	253.3	1075.99	0.235411	-2.08675	1.69e-48	2.21e-47
>ENA|ELU44240|ELU44240.1	Histone domain-containing protein	368.967	6484.69	0.0568982	-4.13547	4.26e-58	7.17e-57
>ENA|ELU44243|ELU44243.1	vacuolar protein	1073.51	253.899	4.22808	2.08	7.39e-46	8.89e-45
>ENA|ELU44250|ELU44250.1	carbohydrate-binding module family 13 protein	793.576	242.425	3.27349	1.71083	2.63e-32	2.02e-31
>ENA|ELU44252|ELU44252.1	arginine biosynthesis-like protein	2381.3	442.999	5.3754	2.42637	5.55e-74	1.43e-72
>ENA|ELU44254|ELU44254.1	zinc-finger double-stranded RNA-binding domain-containing protein	413.923	133.916	3.0909	1.62803	1.5e-17	6.07e-17
>ENA|ELU44274|ELU44274.1	glyceraldehyde-3-phosphate dehydrogenase	18344.5	4750.18	3.86185	1.94929	1.01e-29	7.06e-29
>ENA|ELU44309|ELU44309.1	NMDA receptor-regulated 1a	1152.81	343.298	3.35804	1.74762	5.34e-38	4.89e-37
>ENA|ELU44310|ELU44310.1	hypothetical protein AG1IA_01663	629.379	2909.98	0.216283	-2.20901	2.86e-29	1.96e-28
>ENA|ELU44330|ELU44330.1	hypothetical protein AG1IA_01640	613.384	2497.51	0.245598	-2.02563	1.26e-56	2.06e-55
>ENA|ELU44342|ELU44342.1	OPT domain-containing protein	716.86	3037.08	0.236036	-2.08292	4.6e-40	4.57e-39
>ENA|ELU44349|ELU44349.1	hexokinase	6093.98	1934.87	3.14956	1.65515	5.71e-43	6.37e-42
>ENA|ELU44355|ELU44355.1	proline-tRNA ligase	740.726	182.444	4.06002	2.02149	5.02e-42	5.4e-41
>ENA|ELU44358|ELU44358.1	carboxymethylenebutenolidase	290.411	1014.05	0.286388	-1.80396	6.3e-39	5.98e-38
>ENA|ELU44366|ELU44366.1	hypothetical protein AG1IA_01604	144.667	736.536	0.196415	-2.34802	9.66e-54	1.51e-52
>ENA|ELU44370|ELU44370.1	-----NA-----	105.206	787.491	0.133596	-2.90405	1.23e-13	4.02e-13
>ENA|ELU44373|ELU44373.1	dihydrodipicolinate synthase	2025.32	601.62	3.36644	1.75122	1.41e-39	1.37e-38
>ENA|ELU44376|ELU44376.1	hypothetical protein AG1IA_01593	4060.33	15847.7	0.256209	-1.9646	2.51e-60	4.59e-59
>ENA|ELU44379|ELU44379.1	hypothetical protein AG1IA_01596	2039.11	38.0876	53.5373	5.74247	1.08e-219	1.69e-217
>ENA|ELU44386|ELU44386.1	APH domain-containing	2221.75	386.149	5.75362	2.52447	1.33e-78	3.74e-77
>ENA|ELU44397|ELU44397.1	hypothetical protein AG1IA_01573	1767.57	408.82	4.32359	2.11223	7.42e-11	2.05e-10
>ENA|ELU44398|ELU44398.1	-----NA-----	3365.78	1062.81	3.16688	1.66306	1.91e-41	2e-40
>ENA|ELU44409|ELU44409.1	phosphatase type 2C	3948.96	1044.99	3.77894	1.91798	3.99e-45	4.74e-44
>ENA|ELU44413|ELU44413.1	short chain dehydrogenase domain-containing	3685.3	1030.43	3.57647	1.83854	2.51e-49	3.4e-48
>ENA|ELU44458|ELU44458.1	hypothetical protein AG1IA_01514	457.759	1601.04	0.285913	-1.80635	4.83e-34	3.9e-33
>ENA|ELU44470|ELU44470.1	DLH domain-containing	4304.48	185.328	23.2262	4.53768	4.2e-211	5.87e-209
>ENA|ELU44484|ELU44484.1	DNA polymerase phi	1778.41	581.489	3.05838	1.61277	4.8e-35	4.01e-34
>ENA|ELU44506|ELU44506.1	Nramp domain-containing protein	1888.85	595.631	3.17117	1.66502	2.6e-37	2.31e-36
>ENA|ELU44525|ELU44525.1	---NA---	2735.26	19463.3	0.140534	-2.83101	1.08e-115	5.91e-114
>ENA|ELU44531|ELU44531.1	---NA---	8620.38	26597.5	0.324106	-1.62546	1.69e-43	1.91e-42
>ENA|ELU44534|ELU44534.1	-----NA-----	136.351	655.504	0.20801	-2.26527	1.13e-45	1.35e-44
>ENA|ELU44538|ELU44538.1	alphaherpesvirus glyco E domain-containing	1306.8	4618.29	0.282962	-1.82132	6.97e-49	9.31e-48
>ENA|ELU44545|ELU44545.1	NCS cytosine-purine permease	446.33	116.195	3.84122	1.94157	3.46e-27	2.18e-26
>ENA|ELU44549|ELU44549.1	carboxylic acid transport protein	139.263	3461.51	0.0402319	-4.63552	1.96e-220	3.16e-218
>ENA|ELU44551|ELU44551.1	dicarboxylic amino acid permease	1148.47	3673.95	0.312599	-1.67762	1.21e-40	1.23e-39
>ENA|ELU44555|ELU44555.1	hypothetical protein AG1IA_01415	364.538	1114.71	0.327024	-1.61253	2.43e-32	1.87e-31
>ENA|ELU44558|ELU44558.1	pyridine nucleotide-disulfide oxidoreductase domain-containing protein	557.971	126.548	4.40916	2.1405	8.95e-22	4.46e-21
>ENA|ELU44571|ELU44571.1	homoserine kinase	784.57	131.037	5.98741	2.58193	6.42e-61	1.19e-59
>ENA|ELU44572|ELU44572.1	importin beta-4 subunit	16346.3	2792.81	5.85298	2.54917	6.43e-97	2.55e-95
>ENA|ELU44574|ELU44574.1	hypothetical protein AG1IA_01399	688.917	48.2078	14.2906	3.83699	1.33e-93	5.08e-92
>ENA|ELU44586|ELU44586.1	oligosaccharyl transferase subunit OST3 OST6 family	1640.73	7315.06	0.224294	-2.15654	2.58e-70	6.15e-69
>ENA|ELU44589|ELU44589.1	hypothetical protein AG1IA_01381	20832.1	68725.6	0.30312	-1.72204	7.97e-24	4.36e-23
>ENA|ELU44590|ELU44590.1	LMWPc domain-containing	471.298	1612.02	0.292364	-1.77416	1.85e-20	8.68e-20
>ENA|ELU44591|ELU44591.1	-----NA-----	2338.92	700.115	3.34077	1.74018	6.11e-41	6.26e-40
>ENA|ELU44593|ELU44593.1	homoserine O-acetyltransferase	1108.82	356.726	3.10834	1.63614	1.72e-32	1.33e-31
>ENA|ELU44619|ELU44619.1	heat shock 70 kDa	24646.8	4308.05	5.72109	2.51629	3.81e-40	3.81e-39
>ENA|ELU44624|ELU44624.1	hypothetical protein AG1IA_01366	260.621	5101.21	0.0510902	-4.29081	1.71e-207	2.34e-205
>ENA|ELU44627|ELU44627.1	hypothetical protein AG1IA_01369	546.554	135.335	4.03852	2.01383	9.78e-21	4.66e-20
>ENA|ELU44632|ELU44632.1	Bestrophin domain-containing protein	111.533	468.756	0.237934	-2.07136	4.41e-38	4.07e-37
>ENA|ELU44637|ELU44637.1	-----NA-----	115.665	597.127	0.193702	-2.36809	8.13e-52	1.21e-50
>ENA|ELU44639|ELU44639.1	succinate- ligase	4097.27	1176.75	3.48186	1.79986	5.13e-22	2.58e-21
>ENA|ELU44645|ELU44645.1	biotin synthase	2549.07	656.627	3.88207	1.95683	4.86e-53	7.47e-52
>ENA|ELU44650|ELU44650.1	hypothetical protein AG1IA_01318	1747.73	8426.43	0.20741	-2.26944	3.83e-16	1.44e-15
>ENA|ELU44656|ELU44656.1	plasma membrane fusion-related	1917.01	15071.5	0.127194	-2.9749	6.43e-125	3.89e-123
>ENA|ELU44671|ELU44671.1	hypothetical protein AG1IA_01302	85.3802	519.007	0.164507	-2.60378	1.32e-24	7.43e-24
>ENA|ELU44678|ELU44678.1	hypothetical protein AG1IA_01309	212.187	660.21	0.321394	-1.63759	1.44e-28	9.55e-28
>ENA|ELU44687|ELU44687.1	malate dehydrogenase	7423.83	2241.29	3.31231	1.72784	4.23e-13	1.34e-12
>ENA|ELU44688|ELU44688.1	-----NA-----	227.658	3330.66	0.0683522	-3.87087	5.54e-167	5.21e-165
>ENA|ELU44697|ELU44697.1	t-complex 1	2376.61	746.809	3.18236	1.6701	4.72e-40	4.69e-39
>ENA|ELU44698|ELU44698.1	glutamate-tRNA ligase	4400.41	1041.84	4.2237	2.07851	7.3e-62	1.39e-60
>ENA|ELU44722|ELU44722.1	hypothetical protein AG1IA_01242	3102.97	10030.9	0.309342	-1.69272	7.91e-05	0.000139394
>ENA|ELU44737|ELU44737.1	---NA---	242.908	63.379	3.83263	1.93833	1.02e-22	5.27e-22
>ENA|ELU44740|ELU44740.1	NAD binding dehydrogenase	4824.23	1112.85	4.33501	2.11603	3.17e-66	6.77e-65
>ENA|ELU44744|ELU44744.1	linker histone h1 and h5 family domain-containing	2168.69	6994.79	0.310043	-1.68946	2.88e-24	1.61e-23
>ENA|ELU44747|ELU44747.1	-----NA-----	596.516	156.613	3.80885	1.92935	5.39e-14	1.8e-13
>ENA|ELU44755|ELU44755.1	PQ-loop domain-containing protein	731.534	2439.57	0.299862	-1.73763	4.45e-43	4.98e-42
>ENA|ELU44768|ELU44768.1	RasGEF domain-containing protein	566.362	2437.81	0.232324	-2.10579	2.11e-59	3.69e-58
>ENA|ELU44781|ELU44781.1	argininosuccinate lyase	1346.54	318.838	4.22328	2.07836	1.33e-51	1.97e-50
>ENA|ELU44828|ELU44828.1	hypoxia induced protein conserved region domain-containing protein	3058.16	839.709	3.64193	1.8647	1.39e-50	1.98e-49
>ENA|ELU44846|ELU44846.1	ZZ domain-containing protein	145.98	647.1	0.225591	-2.14822	1.02e-44	1.21e-43
>ENA|ELU44847|ELU44847.1	inorganic phosphate transporter	16552.2	1742.01	9.50175	3.24819	8.16e-32	6.13e-31
>ENA|ELU44850|ELU44850.1	cytidylyltransferase domain-containing protein	825.1	153.691	5.36857	2.42454	1.3e-23	7e-23
>ENA|ELU44851|ELU44851.1	Isocitrate lyase	45466.8	682.457	66.6222	6.05793	6.3e-296	3.05e-293
>ENA|ELU44858|ELU44858.1	glycoside hydrolase family 71	732.641	195.477	3.74797	1.90611	1.72e-38	1.61e-37
>ENA|ELU44896|ELU44896.1	-----NA-----	5158.06	1075.32	4.79679	2.26207	4.7e-73	1.17e-71
>ENA|ELU44928|ELU44928.1	EBP domain-containing	93.2293	616.433	0.15124	-2.72509	5.33e-60	9.59e-59
>ENA|ELU44935|ELU44935.1	ndb1 (nad(p)h dehydrogenase b1)	1468.74	181.506	8.09197	3.01649	3.45e-92	1.29e-90
>ENA|ELU44972|ELU44972.1	L-asparaginase	407.802	114.569	3.55944	1.83165	8.53e-26	5.08e-25
>ENA|ELU44984|ELU44984.1	Rpt3-PA	2139.88	712.761	3.00224	1.58604	5.03e-36	4.28e-35
>ENA|ELU45005|ELU45005.1	Spherulin4 domain-containing protein	4712.78	936.046	5.03477	2.33193	9.7e-20	4.38e-19
>ENA|ELU45008|ELU45008.1	---NA---	3361.42	15331.5	0.21925	-2.18935	1.21e-73	3.09e-72
>ENA|ELU45010|ELU45010.1	methionine adenosyltransferase	13508.9	2234.15	6.04654	2.59611	2.25e-99	9.36e-98
>ENA|ELU45012|ELU45012.1	gti1 Pac2 family domain-containing	1785.86	5608.58	0.318415	-1.65102	2.58e-20	1.2e-19
>ENA|ELU45023|ELU45023.1	PBP domain-containing	151.043	756.881	0.19956	-2.32511	9.54e-54	1.49e-52
>ENA|ELU45028|ELU45028.1	Barwin domain-containing	4479.05	1353.28	3.30978	1.72673	5.04e-23	2.66e-22
>ENA|ELU45045|ELU45045.1	---NA---	191.518	839.401	0.228161	-2.13188	4.06e-12	1.21e-11
>ENA|ELU45062|ELU45062.1	DNA replication licensing factor mcm7	844.038	3024.68	0.27905	-1.8414	1.37e-49	1.88e-48
>ENA|ELU45096|ELU45096.1	pectate lyase domain-containing protein	34180	8936.27	3.82486	1.93541	5.75e-60	1.03e-58
>ENA|ELU45114|ELU45114.1	adenylosuccinate lyase	895.899	153.684	5.82947	2.54336	1.26e-64	2.58e-63
>ENA|ELU45153|ELU45153.1	adenosylhomocysteinase	15510.7	1445.59	10.7297	3.42354	7.06e-68	1.59e-66
>ENA|ELU45162|ELU45162.1	major alcohol dehydrogenase	3487.32	840.616	4.14853	2.0526	5.72e-61	1.07e-59
>ENA|ELU45164|ELU45164.1	hypothetical protein	188.792	1012.97	0.186375	-2.42372	2.96e-15	1.06e-14
>ENA|ELU45166|ELU45166.1	hypothetical protein	925.095	227.315	4.06967	2.02491	3.37e-46	4.12e-45
>ENA|ELU45169|ELU45169.1	NmrA domain-containing protein	384.613	76.7049	5.01419	2.32602	7.95e-42	8.47e-41
>ENA|ELU45187|ELU45187.1	L-ornithine transporter	418.807	97.0697	4.3145	2.10919	7.89e-35	6.53e-34
>ENA|ELU45204|ELU45204.1	hypothetical protein AG1IA_00771	6846.7	2274.84	3.00975	1.58964	6.87e-40	6.79e-39
>ENA|ELU45212|ELU45212.1	MFS_1 domain-containing	369.182	58.6176	6.29815	2.65493	4.26e-44	4.92e-43
>ENA|ELU45251|ELU45251.1	alkaline phosphatase	2879.04	301.127	9.56088	3.25714	8.59e-124	5.15e-122
>ENA|ELU45277|ELU45277.1	hypothetical protein AG1IA_00679	220.757	62.3849	3.53863	1.82319	5.21e-21	2.51e-20
>ENA|ELU45281|ELU45281.1	hypothetical protein AG1IA_00683	158.867	3524.19	0.0450792	-4.47139	4.05e-183	4.32e-181
>ENA|ELU45282|ELU45282.1	hypothetical protein AG1IA_00684	32.1192	790.355	0.040639	-4.62099	7.62e-126	4.66e-124
>ENA|ELU45290|ELU45290.1	thiazole biosynthetic enzyme	4829.76	929.976	5.19342	2.37669	4.68e-46	5.66e-45
>ENA|ELU45294|ELU45294.1	glycosyl hydrolase catalytic core domain-containing protein	966.625	133.079	7.26352	2.86067	2.92e-73	7.38e-72
>ENA|ELU45295|ELU45295.1	hypothetical protein AG1IA_00676	138.11	606.928	0.227556	-2.13571	1.73e-39	1.67e-38
>ENA|ELU45298|ELU45298.1	glycosyl hydrolase family 61 domain-containing	15594.1	4574.36	3.40902	1.76936	1.37e-50	1.95e-49
>ENA|ELU45307|ELU45307.1	glycosyl hydrolase family 61 domain-containing	13532	57445.1	0.235564	-2.08581	1.34e-68	3.1e-67
>ENA|ELU45318|ELU45318.1	hypothetical protein AG1IA_00660	59.8906	1907.13	0.0314036	-4.99293	5.97e-202	7.37e-200
>ENA|ELU45331|ELU45331.1	ATP-binding cassette (ABC) transporter	4961.14	930.23	5.33324	2.41501	7.6e-83	2.3e-81
>ENA|ELU45333|ELU45333.1	3-isopropylmalate dehydrogenase	961.08	211.587	4.54224	2.1834	7.18e-53	1.1e-51
>ENA|ELU45354|ELU45354.1	RNA recognition motif domain-containing protein	1980.49	538.543	3.6775	1.87872	8.49e-48	1.09e-46
>ENA|ELU45358|ELU45358.1	aconitase	1437.45	432.948	3.32015	1.73125	1.21e-10	3.3e-10
>ENA|ELU45374|ELU45374.1	NAD-dependent isocitrate dehydrogenase subunit 1 precursor	4789.86	1120.07	4.27641	2.0964	2.18e-62	4.19e-61
>ENA|ELU45377|ELU45377.1	Pkinase domain-containing	5421.86	335.555	16.1579	4.01417	8.05e-103	3.5e-101
>ENA|ELU45386|ELU45386.1	RTA1-like protein	1191.23	295.104	4.03664	2.01316	3.06e-49	4.15e-48
>ENA|ELU45402|ELU45402.1	aminotransferase	11421.2	1951.03	5.85392	2.5494	4.45e-23	2.35e-22
>ENA|ELU45403|ELU45403.1	-----NA-----	10695.7	2976.65	3.59319	1.84527	1.54e-53	2.38e-52
>ENA|ELU45416|ELU45416.1	-----NA-----	1773.63	490.049	3.61929	1.85571	4.24e-30	3.01e-29
>ENA|ELU45421|ELU45421.1	crystal protein	980.789	4222.77	0.232262	-2.10618	1.15e-63	2.28e-62
>ENA|ELU45426|ELU45426.1	fungal zn(2)-Cys(6) binuclear cluster domain-containing protein	1071.91	327.38	3.27422	1.71115	2.18e-34	1.79e-33
>ENA|ELU45434|ELU45434.1	formate/nitrite transporter domain-containing protein	5513.04	375.428	14.6847	3.87624	3.1e-55	4.94e-54
>ENA|ELU45470|ELU45470.1	ApbA domain-containing protein	777.976	223.945	3.47396	1.79658	6.67e-34	5.36e-33
>ENA|ELU45475|ELU45475.1	aldo-keto reductase	409.813	50.1971	8.16406	3.02929	1.44e-46	1.78e-45
>ENA|ELU45478|ELU45478.1	tetrahydrofolylpolyglutamate synthase	1060.77	187.427	5.65966	2.50072	1.1e-64	2.25e-63
>ENA|ELU45480|ELU45480.1	translation elongation factor 2	453.59	118.753	3.8196	1.93342	6.28e-32	4.74e-31
>ENA|ELU45481|ELU45481.1	hypothetical protein AG1IA_00497	554.65	37.2354	14.8958	3.89683	2.63e-84	8.16e-83
>ENA|ELU45485|ELU45485.1	hypothetical protein AG1IA_00484	874.949	6529.84	0.133992	-2.89978	7.95e-60	1.42e-58
>ENA|ELU45487|ELU45487.1	-----NA-----	738.192	3734.12	0.197688	-2.3387	1.46e-50	2.07e-49
>ENA|ELU45507|ELU45507.1	AAA domain-containing	687.639	2425.04	0.283558	-1.81829	8.14e-46	9.78e-45
>ENA|ELU45528|ELU45528.1	dipeptidyl peptidase III	1433.97	408.073	3.51401	1.81312	4.04e-43	4.54e-42
>ENA|ELU45532|ELU45532.1	-----NA-----	524.981	132.172	3.97196	1.98985	2.3e-07	5e-07
>ENA|ELU45533|ELU45533.1	-----NA-----	677.509	68.8486	9.84056	3.29874	4.18e-36	3.57e-35
>ENA|ELU45537|ELU45537.1	PCI domain-containing	1553.55	324.384	4.78924	2.2598	7.2e-33	5.63e-32
>ENA|ELU45538|ELU45538.1	Utp12 domain-containing protein	1963.94	513.9	3.82163	1.93419	1.34e-49	1.85e-48
>ENA|ELU45551|ELU45551.1	potassium:hydrogen antiporter	400.349	1272.18	0.314695	-1.66797	3.56e-36	3.05e-35
>ENA|ELU45559|ELU45559.1	CsbD domain-containing protein	2044.27	341.393	5.98804	2.58208	5.56e-35	4.63e-34
>ENA|ELU45561|ELU45561.1	hypothetical protein AG1IA_00439	1394.27	5969.33	0.233572	-2.09806	2.66e-65	5.52e-64
>ENA|ELU45564|ELU45564.1	eukaryotic translation initiation factor 3	1886.1	482.679	3.90757	1.96627	4.22e-51	6.14e-50
>ENA|ELU45579|ELU45579.1	alpha beta hydrolase family domain-containing	278.808	1122.76	0.248323	-2.00971	2.87e-47	3.6e-46
>ENA|ELU45587|ELU45587.1	transketolase 1	36407	3214.39	11.3262	3.5016	2.17e-99	9.1e-98
>ENA|ELU45593|ELU45593.1	cytoplasmic tRNA 2-thiolation 1	5201.14	354.96	14.6527	3.8731	3.1e-31	2.28e-30
>ENA|ELU45595|ELU45595.1	hypothetical protein AG1IA_00378	258.371	61.165	4.22416	2.07866	2.08e-12	6.32e-12
>ENA|ELU45596|ELU45596.1	orotidine 5&apos;-phosphate decarboxylase	474.814	58.7797	8.07786	3.01397	1.97e-58	3.34e-57
>ENA|ELU45604|ELU45604.1	NAD-dependent isocitrate dehydrogenase subunit 2	4662.16	681.462	6.8414	2.77429	7.86e-103	3.44e-101
>ENA|ELU45635|ELU45635.1	WD40 domain-containing protein	407.728	1451.81	0.280842	-1.83217	4.15e-43	4.65e-42
>ENA|ELU45643|ELU45643.1	Homeobox domain-containing	1178.04	4869.85	0.241904	-2.04749	2.1e-42	2.3e-41
>ENA|ELU45646|ELU45646.1	cytochrome P450 monooxygenase	1230.32	6363.55	0.193338	-2.3708	2.02e-60	3.72e-59
>ENA|ELU45669|ELU45669.1	-----NA-----	117.956	370.257	0.318578	-1.65028	1.11e-12	3.43e-12
>ENA|ELU45672|ELU45672.1	hypothetical protein AG1IA_00295	3716.35	16055.1	0.231474	-2.11108	2.56e-68	5.88e-67
>ENA|ELU45686|ELU45686.1	cytochrome P450 domain-containing	257.946	54.4649	4.73601	2.24367	8.83e-30	6.2e-29
>ENA|ELU45687|ELU45687.1	methylenetetrahydrofolate dehydrogenase	450.142	102.889	4.37503	2.12929	8.74e-38	7.91e-37
>ENA|ELU45699|ELU45699.1	-----NA-----	484.474	139.147	3.48175	1.79981	1.19e-27	7.68e-27
>ENA|ELU45706|ELU45706.1	-----NA-----	1475.61	5581.14	0.264392	-1.91925	5.59e-26	3.35e-25
>ENA|ELU45726|ELU45726.1	-----NA-----	151.917	478.324	0.317602	-1.65471	4.24e-17	1.67e-16
>ENA|ELU45740|ELU45740.1	fructose-bisphosphatase	6581.69	1406.98	4.67788	2.22585	2.54e-72	6.22e-71
>ENA|ELU45742|ELU45742.1	NADH dehydrogenase	2811.91	847.681	3.31717	1.72995	5.85e-43	6.51e-42
>ENA|ELU45743|ELU45743.1	fungal zn(2)-Cys(6) binuclear cluster domain-containing	326.671	2789.42	0.117111	-3.09405	3.96e-111	2.01e-109
>ENA|ELU45745|ELU45745.1	hypothetical protein AG1IA_00206	185.102	1066.54	0.173553	-2.52655	1.53e-53	2.37e-52
>ENA|ELU45746|ELU45746.1	hypothetical protein AG1IA_00207	681.221	3287.56	0.207211	-2.27083	1.13e-50	1.61e-49
>ENA|ELU45750|ELU45750.1	protein grpe	618.411	179.156	3.45181	1.78735	1.37e-31	1.02e-30
>ENA|ELU45758|ELU45758.1	hypothetical protein AG1IA_00219	220.048	67.995	3.23624	1.69432	2.09e-18	8.86e-18
>ENA|ELU45761|ELU45761.1	acetolactate synthase	6046.24	805.685	7.50447	2.90775	1.41e-84	4.43e-83
>ENA|ELU45772|ELU45772.1	peptide-N4-(N-acetyl-beta-glucosaminyl)asparagine amidase A	139.705	427.619	0.326704	-1.61395	3.72e-09	9.18e-09
>ENA|ELU45787|ELU45787.1	hypothetical protein AG1IA_00195	157.405	5955.43	0.0264306	-5.24165	3.88e-278	1.44e-275
>ENA|ELU45794|ELU45794.1	polysaccharide deacetylase domain-containing	415.2	8882.17	0.0467453	-4.41904	2.81e-228	4.78e-226
>ENA|ELU45800|ELU45800.1	band 7 domain-containing	1717.4	6128.74	0.280221	-1.83536	1.63e-51	2.4e-50
>ENA|ELU45801|ELU45801.1	4HBT domain-containing protein	91.6082	286.122	0.320172	-1.64308	6.56e-20	2.99e-19
>ENA|ELU45807|ELU45807.1	-----NA-----	3019.13	19443.8	0.155274	-2.68711	1.93e-106	9.2e-105
>ENA|ELU45808|ELU45808.1	-----NA-----	826.831	7214.82	0.114602	-3.1253	2.93e-132	1.94e-130
>ENA|ELU45814|ELU45814.1	cryptochrome-2	350.377	69.5727	5.03613	2.33232	3.87e-33	3.05e-32
>ENA|ELU45822|ELU45822.1	RFX DNA-binding domain-containing protein	1595.96	4934.53	0.323426	-1.62849	1.87e-40	1.9e-39
>ENA|ELU45823|ELU45823.1	-----NA-----	175.518	943.461	0.186037	-2.42634	3.61e-52	5.44e-51
>ENA|ELU45836|ELU45836.1	glycosyl hydrolase family 9 domain-containing	141.368	1081.05	0.130769	-2.93491	4.02e-48	5.2e-47
>ENA|ELU45841|ELU45841.1	glucose-6-P dehydrogenase	2532.99	812.883	3.11605	1.63972	5.25e-19	2.29e-18
>ENA|ELU45847|ELU45847.1	hypothetical protein AG1IA_00134	305.967	1052.41	0.290729	-1.78225	2.6e-37	2.31e-36
>ENA|ELU45884|ELU45884.1	IPK domain-containing protein	5226.51	854.399	6.11717	2.61287	1.29e-89	4.5e-88
>ENA|ELU45885|ELU45885.1	-----NA-----	1102.11	316.719	3.47977	1.79899	8.06e-20	3.66e-19
>ENA|ELU45888|ELU45888.1	hypothetical protein AG1IA_00082	159.596	691.959	0.230643	-2.11626	8.05e-44	9.22e-43
>ENA|ELU45891|ELU45891.1	nuclear protein	818.499	265.336	3.08476	1.62516	1.08e-27	6.99e-27
>ENA|ELU45896|ELU45896.1	nucleus protein	887.964	2685.75	0.330621	-1.59675	4.33e-37	3.81e-36
>ENA|ELU45917|ELU45917.1	t-complex 1	2266.42	679.878	3.33357	1.73707	4.2e-38	3.89e-37
>ENA|ELU45919|ELU45919.1	nucleoside transporter domain-containing protein	242.101	741.395	0.326548	-1.61464	3.38e-29	2.3e-28
>ENA|ELU45956|ELU45956.1	CsbD domain-containing protein	32830.5	9525	3.44677	1.78525	1.11e-51	1.63e-50
