# Supplementary material for: The transcriptional landscape of Rhizoctonia solani AG1-IA during infection of soybean as defined by RNA-seq
Source: PLoS One. 2017 Sep 6;12(9):e0184095. doi: 10.1371/journal.pone.0184095 (PMC5587340; doi:10.1371/journal.pone.0184095)
Supplement: S7 Table — (XLSX) [file pone.0184095.s007.xlsx]

## Sheet: IOvsI24_annotated_ResFilt_P001F
S7 Table. Differential gene expression between R. solani genes at onset and 24 h.p.o. of necrosis
[1] Transcript ID as annotated from the European nucleotide archive
[2] Putative annotations based on Blastx alignments using Blast2GO software
[3] Mean counts of genes during Rhizoctonia-soybean interactions 24 hours post-onset of necrosis
[4] Mean counts of genes during Rhizoctonia-soybean interactions at onset of necrosis
[5] Fold change of 24 h.p.o. gene expression divided by onset gene expression. Higher numbers indicate an increase in the gene expression 24 h.p.o. of necrosis
[6] Log(2) fold change value
[7] P. value as calculated by DESeq
[8] FDR adjusted P. values with a 0.01 FDR adjustment
Transcript ID [1]	Putative Annotation [2]	Mean 24 h.p.o. [3]	Mean onset [4]	Fold Change [5]	Log(2) Fold Change [6]	P. value [7]	Adjusted P. value [8]
ELU42209	ricin-type beta-trefoil lectin domain-containing protein	5.12136	11651.3	0.000439553	-11.1517	0	0
ELU36224	Hemopexin domain-containing protein	90.0132	93524.7	0.000962454	-10.021	0	0
ELU41632	peptidase inhibitor clitocypin domain-containing protein	39.1689	18225.5	0.00214913	-8.86203	0	0
ELU42067	hypothetical protein	5.13279	1628.27	0.0031523	-8.30938	0	0
ELU43036	hypothetical protein	11.5888	3233.33	0.00358417	-8.12415	4.38e-99	2.14e-97
ELU37080	ricin-type beta-trefoil lectin domain-containing protein	360.246	63262.8	0.00569444	-7.45623	5.17e-217	1.05e-214
ELU40841	pyridoxal-dependent decarboxylase conserved domain-containing protein	238.512	38758.9	0.00615374	-7.34432	0	0
ELU38422	hypothetical protein	56.8083	8091.83	0.00702046	-7.15422	0	0
ELU40972	hypothetical protein	3.494	482.74	0.00723784	-7.11022	2.56e-156	2.46e-154
ELU40851	pyridoxal-dependent decarboxylase conserved domain-containing protein	730.36	86781.7	0.00841606	-6.89264	0	0
ELU40336	hypothetical protein	6.24213	728.55	0.00856788	-6.86685	9.33e-186	1.3e-183
ELU38399	hypothetical protein	147.269	15735.1	0.00935928	-6.73939	2.08e-62	5.29e-61
ELU37137	hypothetical protein	302.493	32233.4	0.00938446	-6.73551	5.47e-160	5.64e-158
ELU39054	phosphatidylserine decarboxylase family protein	58.1253	6006.5	0.00967708	-6.69121	0	0
ELU36474	hypothetical protein	11.0737	1024.28	0.0108112	-6.53133	9.12e-261	2.61e-258
ELU36143	group II decarboxylase	3.40891	294.765	0.0115648	-6.43411	1.56e-22	1.23e-21
ELU38058	hypothetical protein	223.725	18960.7	0.0117994	-6.40514	0	0
ELU39986	GPR1/FUN34/yaaH family domain-containing protein	37.874	3157.84	0.0119936	-6.38159	3.72e-305	1.38e-302
ELU37370	monooxygENAse	89.7155	6953.8	0.0129017	-6.2763	0	0
ELU35548	fungalysin metallopeptidase (M36) domain-containing protein	4.73748	318.599	0.0148697	-6.07148	6.82e-79	2.44e-77
ELU41055	Ferritin-like domain-containing protein	215.73	14149	0.015247	-6.03533	0	0
ELU37407	cytochrome P450	23.3312	1517.1	0.0153788	-6.02292	1.8e-249	4.73e-247
ELU40081	hypothetical protein	145.396	9234.08	0.0157456	-5.98891	2.02e-226	4.7e-224
ELU41211	hypothetical protein	2.52311	159.107	0.015858	-5.97865	5.72e-98	2.71e-96
ELU37152	hypothetical protein	1.93599	115.127	0.0168162	-5.89401	1.17e-79	4.25e-78
ELU35710	fungalysin metallopeptidase (M36) domain-containing protein	12.4583	717.279	0.0173689	-5.84735	4.37e-194	6.71e-192
ELU45204	hypothetical protein	123.481	6846.7	0.0180351	-5.79305	0	0
ELU41080	SET domain-containing protein	100.172	5453.92	0.0183669	-5.76674	1e-307	3.95e-305
ELU36452	cytochrome P450 domain-containing protein	12.4367	674.809	0.01843	-5.7618	4.76e-66	1.35e-64
ELU37948	hypothetical protein	36.954	1983.62	0.0186296	-5.74626	1.21e-272	4.23e-270
ELU44531	hypothetical protein	179.08	8620.38	0.020774	-5.58908	0	0
ELU36475	hypothetical protein	11.7084	538.633	0.0217373	-5.52368	1.82e-93	8.07e-92
ELU38273	rare lipoprotein A (RlpA)-like double-psi beta-barrel domain-containing protein	116.101	5177.05	0.0224261	-5.47868	3.21e-124	2.25e-122
ELU36186	hypothetical protein	90.1139	4014.35	0.0224479	-5.47727	1.03e-234	2.59e-232
ELU43056	hypothetical protein	54.1036	2339.95	0.0231217	-5.43461	1.35e-261	4.03e-259
ELU41633	peptidase inhibitor clitocypin domain-containing protein	45.2056	1891.13	0.023904	-5.3866	2.81e-38	3.74e-37
ELU42841	hypothetical protein	3.35555	135.173	0.0248241	-5.33212	3.25e-79	1.17e-77
ELU43590	hypothetical protein	145.059	5539.32	0.0261871	-5.255	6.29e-169	7.2e-167
ELU36121	Aldedh domain-containing protein	16.1976	611.519	0.0264875	-5.23854	8.95e-137	7.14e-135
ELU42599	acetyltransferase (GENAT) family domain-containing protein	19.266	701.623	0.0274591	-5.18657	2.8e-39	3.85e-38
ELU42021	succiENAte:fumarate antiporter	531.409	19071.9	0.0278634	-5.16549	4.94e-49	8.84e-48
ELU43054	B12D domain-containing protein	110.697	3895.27	0.0284182	-5.13704	4.11e-125	2.98e-123
ELU40113	hypothetical protein	110.897	3898.73	0.0284444	-5.13571	8.14e-265	2.56e-262
ELU45953	ENA	139.154	4749.05	0.0293014	-5.09289	1.7e-267	5.63e-265
ELU43670	hypothetical protein	56.25	1865.93	0.0301459	-5.0519	2.86e-120	1.89e-118
ELU41929	hypothetical protein	298.694	9154.08	0.0326295	-4.93768	2.12e-42	3.17e-41
ELU37337	hypothetical protein	1915.54	56661.5	0.0338068	-4.88654	3.78e-221	8.51e-219
ELU42242	ENA	35.0988	1025.44	0.0342281	-4.86868	8.49e-83	3.3e-81
ELU39521	hypothetical protein	215.699	6210.06	0.0347338	-4.84751	1.59e-23	1.29e-22
ELU37335	hypothetical protein	685.348	19176.7	0.0357387	-4.80637	7.27e-125	5.2e-123
ELU44851	isocitrate lyase	1737.58	45466.8	0.0382164	-4.70967	1.16e-204	2.21e-202
ELU40632	lysine/ornithine N-monooxygENAse	551.698	13405.9	0.0411534	-4.60284	6.68e-36	8.36e-35
ELU40827	GMC oxidoreductase	116.34	2804.58	0.0414823	-4.59136	6.41e-218	1.39e-215
ELU36180	DivIC domain-containing protein	1260.59	30181.3	0.0417673	-4.58148	1.96e-256	5.36e-254
ELU42372	malate synthase	2833.13	67129.3	0.0422041	-4.56647	7.7e-77	2.61e-75
ELU40556	mannosyltransferase domain-containing protein	20.2887	463.287	0.043793	-4.51316	1.15e-138	9.54e-137
ELU43361	Phosphatidylserine decarboxylase proenzyme	278.188	6298.47	0.0441676	-4.50087	4.42e-203	8.19e-201
ELU38395	delta 9-fatty acid desaturase protein	981.022	21876.6	0.0448434	-4.47896	7.88e-153	7.41e-151
ELU43239	hypothetical protein	55.9498	1175.92	0.0475794	-4.39352	2.76e-143	2.35e-141
ELU42420	alcohol oxidase-like protein	88.364	1854.77	0.0476415	-4.39164	3.39e-199	5.77e-197
ELU43900	hypothetical protein	100.948	2111.07	0.0478183	-4.38629	2.97e-119	1.91e-117
ELU38646	glycosyltransferase family 8 protein	21.0016	432.687	0.0485377	-4.36475	6.69e-119	4.21e-117
ELU38909	ENA	76.989	1560.18	0.0493463	-4.34091	2.47e-169	2.88e-167
ELU39103	Podoplanin domain-containing protein	14.2415	280.372	0.0507949	-4.29917	3.43e-88	1.4e-86
ELU41925	hypothetical protein	467.645	9206.39	0.0507957	-4.29915	3e-80	1.1e-78
ELU37338	Reovirus sigma C capsid domain-containing protein	1613.23	31282.5	0.0515698	-4.27733	1.78e-231	4.31e-229
ELU43877	hypothetical protein	112.126	2146.7	0.0522318	-4.25893	1.17e-72	3.8e-71
ELU42865	lipase domain-containing protein	158.776	3031.34	0.0523783	-4.25489	3e-144	2.59e-142
ELU42069	hypothetical protein	107.957	2054.75	0.0525401	-4.25044	9.38e-32	1.04e-30
ELU44221	hypothetical protein	195.585	3651.95	0.0535562	-4.2228	9.26e-195	1.46e-192
ELU42098	CFEM domain-containing protein	1041.98	19145.8	0.0544233	-4.19963	9.51e-173	1.2e-170
ELU42881	hypothetical protein	13.5881	247.844	0.0548251	-4.18902	2.39e-92	1.04e-90
ELU44132	cytochrome P450	43.0919	785.397	0.0548664	-4.18793	3.55e-44	5.59e-43
ELU41331	TAFII28 domain-containing protein	328.112	5905.39	0.0555615	-4.16977	1.71e-202	2.99e-200
ELU37097	putative oxalate decarboxylase	746.165	13375.1	0.0557878	-4.16391	1.08e-217	2.27e-215
ELU39168	thiamine biosynthesis protein	491.808	8525.06	0.0576897	-4.11554	1.21e-152	1.12e-150
ELU36195	BTB domain-containing protein	27.7053	467.096	0.0593138	-4.07549	6.4e-92	2.74e-90
ELU37431	ENA	117.999	1986.92	0.0593882	-4.07368	1.26e-91	5.34e-90
ELU39490	linoleate diol synthase	3727.93	61187.3	0.0609265	-4.03679	4.14e-213	8.15e-211
ELU41976	ENA	117.112	1918.48	0.0610444	-4.034	5.93e-175	7.62e-173
ELU38516	potassium (K+) transporter domain-containing protein	504.45	8261.1	0.0610632	-4.03355	4.24e-196	6.84e-194
ELU38437	glutamate N-acetyltransferase	511.073	8367.33	0.0610795	-4.03317	5.01e-197	8.3e-195
ELU39118	Hemopexin domain-containing protein	917.388	14847.5	0.0617872	-4.01655	6.64e-203	1.2e-200
ELU43845	hypothetical protein	858.892	13767	0.0623878	-4.00259	3.41e-35	4.14e-34
ELU45098	hypothetical protein	512.266	8133.46	0.0629825	-3.9889	7.5e-130	5.55e-128
ELU42188	hypothetical protein	51.1173	810.86	0.0630408	-3.98757	2.81e-80	1.04e-78
ELU42166	hypothetical protein	627.801	9880.64	0.0635386	-3.97622	6.86e-188	1e-185
ELU41101	hypothetical protein	9.04372	142.135	0.0636277	-3.9742	1.95e-64	5.27e-63
ELU43878	lipase domain-containing protein	308.345	4676.7	0.0659323	-3.92287	1.01e-186	1.45e-184
ELU40279	alcohol dehydrogENAse groES-like domain-containing protein	509.163	7655.8	0.0665069	-3.91035	5.14e-47	8.59e-46
ELU36544	response to drug-related protein	84.4795	1248.38	0.0676713	-3.88531	2.58e-156	2.46e-154
ELU38131	hypothetical protein	96.4856	1419.3	0.067981	-3.87872	9e-159	9e-157
ELU36601	NmrA domain-containing protein	904.157	13260.3	0.0681854	-3.87439	5.32e-194	7.97e-192
ELU44048	short chain dehydrogENAse domain-containing protein	93.5141	1368.99	0.068309	-3.87178	1.47e-157	1.45e-155
ELU40523	hypothetical protein	195.874	2838.77	0.0689996	-3.85727	8.9e-165	1e-162
ELU45264	glutathione S-transferase	2445.86	34780.7	0.0703223	-3.82987	6.79e-68	2.01e-66
ELU38500	hypothetical protein	182.878	2504.14	0.0730301	-3.77536	1.31e-164	1.45e-162
ELU38815	GMC oxidoreductase domain-containing protein	48.6778	649.555	0.0749402	-3.73812	1.67e-99	8.34e-98
ELU35957	short chain dehydrogENAse domain-containing protein	45.0036	594.63	0.0756833	-3.72388	1.87e-99	9.29e-98
ELU44589	hypothetical protein	1590.74	20832.1	0.0763599	-3.71104	6.33e-89	2.64e-87
ELU42211	ENA	1136.05	14786.3	0.0768313	-3.70216	4.24e-181	5.8e-179
ELU38470	hypothetical protein	653.046	8488.55	0.0769326	-3.70026	2.84e-176	3.73e-174
ELU40301	hypothetical protein	472.499	6090.55	0.077579	-3.68819	9.98e-47	1.65e-45
ELU41083	arom polypeptide	105.693	1342.03	0.078756	-3.66647	2.96e-55	6.3e-54
ELU36515	serine/threonine protein kiENAse	112.558	1399.3	0.0804387	-3.63597	7.19e-142	6.04e-140
ELU36441	laccase-1	54.695	677.643	0.0807135	-3.63105	1.04e-89	4.36e-88
ELU41085	arom polypeptide	251.612	3075.43	0.0818137	-3.61151	8.67e-39	1.17e-37
ELU40277	hypothetical protein	229.578	2792.45	0.0822141	-3.60447	2.56e-98	1.22e-96
ELU36695	hypothetical protein	339.259	4064.24	0.0834742	-3.58253	3.78e-151	3.45e-149
ELU36446	cytochrome P450 domain-containing protein	161.104	1922.4	0.083804	-3.57684	5.32e-118	3.29e-116
ELU40202	hypothetical protein	277.838	3275.63	0.0848199	-3.55945	1.28e-148	1.13e-146
ELU35958	hypothetical protein	87.3987	1029.37	0.084905	-3.55801	3.08e-54	6.27e-53
ELU38231	chorismate mutase	446.98	5212.92	0.0857445	-3.54381	1.01e-161	1.1e-159
ELU37877	GrfA protein	444.711	5156.83	0.0862372	-3.53555	1.35e-160	1.41e-158
ELU41084	hypothetical protein	51.0019	587.934	0.0867476	-3.52703	2.56e-32	2.88e-31
ELU42205	ENA	234.471	2653.91	0.0883493	-3.50064	6.85e-117	4.18e-115
ELU38927	hypothetical protein	11.3159	127.698	0.0886143	-3.49632	5.77e-22	4.45e-21
ELU42783	alcohol dehydrogENAse	60.5448	671.74	0.0901313	-3.47183	2.31e-101	1.18e-99
ELU42615	ENA	677.835	7458.14	0.0908852	-3.45981	9.83e-49	1.74e-47
ELU38224	HMG (high mobility group) box domain-containing protein	1186.07	13002.2	0.0912208	-3.45449	9.38e-161	1e-158
ELU40733	F-box-like domain-containing protein	698.287	7608.29	0.0917798	-3.44568	2.97e-32	3.34e-31
ELU39957	MFS_1 domain-containing protein	478.542	5204.26	0.0919519	-3.44298	5.83e-25	5.02e-24
ELU42122	hypothetical protein	251.777	2650.95	0.0949761	-3.39629	2.4e-135	1.87e-133
ELU41738	ENADH-cytochrome b5 reductase	3892.45	40764.2	0.0954868	-3.38856	3.56e-159	3.61e-157
ELU37193	catalase	90.9302	934.772	0.0972752	-3.36178	3.15e-110	1.74e-108
ELU37059	Rieske [2Fe-2S] domain-containing protein	647.917	6562.74	0.0987265	-3.34042	5.15e-150	4.63e-148
ELU40838	pyridoxal-dependent decarboxylase domain-containing protein	485.938	4906.38	0.0990421	-3.33581	1.52e-83	5.97e-82
ELU44379	hypothetical protein	202.052	2039.11	0.0990886	-3.33514	5.79e-116	3.44e-114
ELU42616	putative iron permease FTR1	478.293	4673.79	0.102335	-3.28863	1.57e-132	1.19e-130
ELU37521	hypothetical protein	95.3377	930.011	0.102512	-3.28613	1.15e-48	2.04e-47
ELU36869	delta-12 fatty acid desaturase protein	5850.17	55257.8	0.10587	-3.23963	1.29e-148	1.13e-146
ELU45262	hypothetical protein	169.386	1587.24	0.106717	-3.22813	5.05e-119	3.21e-117
ELU42192	hypothetical protein	146.184	1366.17	0.107003	-3.22428	3.96e-116	2.38e-114
ELU37677	cytochrome P450 domain-containing protein	41.3753	384.994	0.10747	-3.21799	1.28e-55	2.76e-54
ELU35711	Aldedh domain-containing protein	4447.04	41054.7	0.10832	-3.20663	2.18e-28	2.14e-27
ELU42598	endoplasmic reticulum protein	427.566	3935.7	0.108638	-3.2024	1.33e-130	9.94e-129
ELU41095	Arm domain-containing protein	30.7996	283.261	0.108732	-3.20115	9.37e-38	1.23e-36
ELU43207	hypothetical protein	726.832	6585.32	0.110372	-3.17956	1.77e-135	1.39e-133
ELU37935	aldehyde dehydrogENAse	2053.94	18584.1	0.110521	-3.17761	1.22e-26	1.11e-25
ELU41314	hypothetical protein	58.431	524.628	0.111376	-3.16649	1.31e-49	2.39e-48
ELU36255	hypothetical protein	60.1219	537.028	0.111953	-3.15904	7.9e-84	3.13e-82
ELU41979	hypothetical protein	63.1921	559.832	0.112877	-3.14718	1.3e-98	6.24e-97
ELU43170	hypothetical protein	129.487	1142.3	0.113356	-3.14106	1.13e-112	6.58e-111
ELU41593	hypothetical protein	64.9099	564.876	0.11491	-3.12142	1.82e-72	5.86e-71
ELU44946	putative G-protein alpha subunit	220.531	1916.67	0.115059	-3.11955	2.36e-119	1.53e-117
ELU42912	hypothetical protein	31.319	270.942	0.115593	-3.11287	6.45e-67	1.86e-65
ELU37197	plastocyanin-like domain-containing protein	31.5058	269.812	0.11677	-3.09826	3.16e-44	5.01e-43
ELU36691	cytochrome P450 monooxygENAse	58.1675	497.287	0.11697	-3.09579	1.85e-57	4.18e-56
ELU38232	hypothetical protein	149.174	1259.07	0.11848	-3.07728	2.67e-110	1.49e-108
ELU36962	catalase	2662.93	22473.1	0.118494	-3.07711	8.22e-135	6.31e-133
ELU35525	beta-lactamase superfamily domain-containing protein	122.894	1026.96	0.119668	-3.06289	5.65e-99	2.74e-97
ELU43108	hypothetical protein	216.756	1801.53	0.120318	-3.05508	6.5e-108	3.5e-106
ELU45005	Spherulin4 domain-containing protein	572.237	4712.78	0.121423	-3.04189	3.13e-30	3.29e-29
ELU39494	hypothetical protein	441.859	3598.85	0.122778	-3.02588	1.04e-119	6.8e-118
ELU43007	Jacalin domain-containing protein	319.719	2601.87	0.12288	-3.02467	3.26e-107	1.74e-105
ELU36253	hypothetical protein	150.736	1213.17	0.12425	-3.00868	1.59e-105	8.26e-104
ELU42216	hypothetical protein	153.717	1220.17	0.12598	-2.98874	1.4e-31	1.55e-30
ELU44140	phosphatidylserine decarboxylase domain-containing protein	123.856	977.823	0.126665	-2.9809	6.84e-61	1.67e-59
ELU45552	N-(5&apos;-phospho-D-ribosylformimino)-5	188.849	1487.39	0.126966	-2.97748	2.98e-101	1.51e-99
ELU45881	aminotransferase	1113.81	8754.98	0.12722	-2.97461	1.29e-124	9.14e-123
ELU35869	hypothetical protein	71.4077	551.679	0.129437	-2.94968	3.89e-77	1.32e-75
ELU39997	WD40 domain-containing protein	66.4868	513.345	0.129517	-2.94879	8.56e-71	2.68e-69
ELU41943	sorbose reductase sou1	438.243	3322.84	0.131888	-2.92261	4.45e-87	1.81e-85
ELU36516	hypothetical protein	20.9626	157.746	0.132889	-2.91171	8.42e-14	4.38e-13
ELU37523	3-deoxy-7-phosphoheptuloENAte synthase	3365.7	25319.3	0.13293	-2.91126	1.79e-123	1.22e-121
ELU44365	hypothetical protein	495.856	3706.85	0.133768	-2.9022	3.25e-110	1.78e-108
ELU42204	alcohol oxidase	436.486	3262.03	0.133808	-2.90177	4.57e-109	2.48e-107
ELU41197	hypothetical protein	2229.04	16623.8	0.134087	-2.89876	2.88e-118	1.79e-116
ELU42434	sugar (and other) transporter domain-containing protein	226.513	1685.24	0.13441	-2.89529	7.56e-60	1.77e-58
ELU41919	hypothetical protein	67.7806	503.663	0.134575	-2.89351	4.07e-78	1.42e-76
ELU44013	hypothetical protein	163.89	1211.17	0.135316	-2.8856	1.3e-43	1.99e-42
ELU41077	aromatic amino acid family biosynthesis-related protein	521.775	3850.91	0.135494	-2.8837	1.23e-35	1.52e-34
ELU39968	hypothetical protein	154.628	1139.18	0.135736	-2.88112	1.66e-38	2.22e-37
ELU44670	O-methyltransferase family 3 protein	413.55	2980.99	0.138729	-2.84966	6.74e-106	3.54e-104
ELU39954	trehalose phosphorylase	3866.61	27842.1	0.138877	-2.84813	3.02e-99	1.48e-97
ELU36425	alpha/beta hydrolase family domain-containing protein	170.274	1207.46	0.141017	-2.82605	3.68e-92	1.59e-90
ELU39961	FAD binding domain-containing protein	161.511	1143.26	0.141272	-2.82345	7.04e-89	2.92e-87
ELU43847	multidrug resistance-associated ABC transporter	197.197	1379.33	0.142966	-2.80625	9.41e-80	3.42e-78
ELU38266	hypothetical protein	79.4616	555.459	0.143056	-2.80535	5.11e-71	1.62e-69
ELU40590	GPR1/FUN34/yaaH family domain-containing protein	317.321	2215.76	0.143211	-2.80379	1.53e-16	9.25e-16
ELU45559	CsbD domain-containing protein	292.82	2044.27	0.143239	-2.8035	3.21e-40	4.5e-39
ELU40144	hypothetical protein	389.264	2703.59	0.14398	-2.79606	4.62e-96	2.14e-94
ELU40086	EutQ domain-containing protein	786.82	5384.07	0.146139	-2.77459	2.6e-105	1.34e-103
ELU40605	fatty acid synthase beta subunit dehydratase	2111.49	14434.6	0.14628	-2.7732	5.84e-94	2.63e-92
ELU37058	hypothetical protein	293.695	1987.34	0.147783	-2.75845	2.35e-41	3.41e-40
ELU38375	1-acylglycerol-3-phosphate O-acyltransferase	13911.8	94067.3	0.147892	-2.75738	1.19e-112	6.87e-111
ELU35490	hypothetical protein	6.87276	46.233	0.148655	-2.74996	1.78e-19	1.23e-18
ELU39589	mucoidy inhibitor A	436.492	2923.68	0.149295	-2.74376	1.18e-100	5.95e-99
ELU41427	Major Facilitator Superfamily protein	233.424	1551.29	0.150471	-2.73244	1.27e-41	1.86e-40
ELU42203	hypothetical protein	68.1586	441.541	0.154365	-2.69558	2.09e-55	4.47e-54
ELU41729	vacuolar protein sorting-associated protein 70	569.856	3670.52	0.155252	-2.68732	8.39e-97	3.91e-95
ELU36509	endoplasmic reticulum metallopeptidase 1	129.358	831.66	0.155542	-2.68462	3.34e-43	5.06e-42
ELU43849	Condensation domain-containing protein	388.955	2498.19	0.155695	-2.68321	2.21e-88	9.09e-87
ELU40300	mannitol-1-phosphate dehydrogENAse MPDH1	177.638	1136.25	0.156337	-2.67727	2.04e-44	3.26e-43
ELU41215	peptidase inhibitor clitocypin domain-containing protein	309.104	1972.92	0.156673	-2.67417	1.42e-56	3.15e-55
ELU38923	extracellular triacylglycerol lipase precursor	74.2724	473.045	0.157009	-2.67108	4.93e-67	1.43e-65
ELU37484	Ribonuclease domain-containing protein	601.743	3821.52	0.157462	-2.66693	5.21e-58	1.19e-56
ELU43101	aldo/keto reductase family domain-containing protein	181.539	1148.54	0.15806	-2.66145	2.41e-78	8.47e-77
ELU42123	hypothetical protein	113.036	714.26	0.158257	-2.65966	7.97e-49	1.42e-47
ELU41855	hypothetical protein	38.4972	241.579	0.159356	-2.64967	7.24e-47	1.21e-45
ELU37093	hypothetical protein	48.3432	302.423	0.159853	-2.64518	8.36e-35	1.01e-33
ELU37366	monooxygENAse	512.451	3187.34	0.160777	-2.63687	2.37e-92	1.04e-90
ELU38109	GPR1/FUN34/yaaH family domain-containing protein	1300.77	8074.37	0.161098	-2.63399	1.59e-82	6.1e-81
ELU44099	TAP-like domain-containing protein	117.737	723.395	0.162756	-2.61922	2.03e-78	7.17e-77
ELU37876	RhoGEF domain-containing protein	191.252	1170.97	0.163329	-2.61415	7.07e-79	2.51e-77
ELU35824	hypothetical protein	35.6207	217.568	0.163722	-2.61068	5.57e-26	5.03e-25
ELU43001	Jacalin domain-containing protein	583.733	3528.92	0.165414	-2.59585	1.95e-27	1.84e-26
ELU43891	methyltransferase type 11	154.647	934.006	0.165574	-2.59445	2.69e-63	7.14e-62
ELU43312	polysaccharide lyase family 8 protein	971.953	5853.73	0.16604	-2.5904	2.3e-94	1.04e-92
ELU38606	hypothetical protein	276.222	1653.52	0.167051	-2.58164	9.14e-87	3.69e-85
ELU37033	PkiENAse domain-containing protein	62.1532	371.058	0.167503	-2.57775	3.04e-50	5.6e-49
ELU40811	hypothetical protein	287.892	1708.2	0.168535	-2.56888	8.93e-36	1.11e-34
ELU37664	carnitine acetyl transferase	3966.95	23462.1	0.169079	-2.56423	4.18e-72	1.34e-70
ELU43003	hypothetical protein	161.528	942.16	0.171444	-2.54419	4.3e-20	3.05e-19
ELU41341	cupin domain-containing protein	162.656	947.993	0.17158	-2.54305	5.61e-39	7.63e-38
ELU43520	TAP-like domain-containing protein	173.792	1012.69	0.171614	-2.54276	1.47e-60	3.53e-59
ELU37705	ENA	2634.01	15307.1	0.172078	-2.53887	2.14e-51	4.03e-50
ELU39031	ENA	322.248	1865.24	0.172765	-2.53312	3.82e-77	1.31e-75
ELU36772	hypothetical protein	169.627	979.691	0.173143	-2.52996	2.31e-22	1.81e-21
ELU39969	hypothetical protein	210.697	1216.79	0.173157	-2.52984	2.06e-56	4.54e-55
ELU36697	heme peroxidase	6580.86	37758.5	0.174288	-2.52045	8.28e-95	3.78e-93
ELU37644	cellobiohydrolase	359.97	2058.58	0.174864	-2.5157	2.83e-80	1.04e-78
ELU39907	carnitine acetyl transferase	7525.17	42512.7	0.17701	-2.4981	5.88e-78	2.03e-76
ELU36937	hypothetical protein	41.9032	233.716	0.179291	-2.47962	1.05e-41	1.54e-40
ELU41481	chorismate synthase	2348.95	13095.6	0.17937	-2.47899	1.91e-92	8.42e-91
ELU42490	hypothetical protein	113.745	631.053	0.180246	-2.47196	1.66e-11	7.44e-11
ELU40844	cytochrome P450 domain-containing protein	214.502	1187.46	0.180639	-2.46882	5.8e-65	1.61e-63
ELU37200	hypothetical protein	112.859	623.179	0.181103	-2.46512	6.72e-55	1.41e-53
ELU42220	glycosyl hydrolase family 10 protein	392.448	2154.25	0.182174	-2.45661	9.08e-42	1.34e-40
ELU37079	salicylate 1-monooxygENAse	713.028	3905.76	0.182558	-2.45357	2.84e-84	1.13e-82
ELU40216	pyridine nucleotide-disulfide oxidoreductase domain-containing protein	157.335	857.741	0.18343	-2.4467	4.01e-56	8.76e-55
ELU42039	serine-type endopeptidase	1089.81	5920.55	0.184072	-2.44166	1.57e-42	2.36e-41
ELU38833	hypothetical protein	439.912	2376.52	0.185108	-2.43356	2.72e-31	2.98e-30
ELU38810	hypothetical protein	316.161	1704.42	0.185495	-2.43055	3.49e-73	1.14e-71
ELU39512	GDP-fucose transporter 1	200.635	1067.2	0.188001	-2.41119	3.78e-55	8.02e-54
ELU41856	hypothetical protein	45.9166	242.871	0.189057	-2.40311	3.72e-41	5.37e-40
ELU39456	hypothetical protein	114.339	599.163	0.190832	-2.38963	6.87e-55	1.44e-53
ELU37752	hypothetical protein	681.355	3550.11	0.191925	-2.38139	2.42e-81	9.13e-80
ELU40697	hypothetical protein	1382.59	7167.65	0.192893	-2.37412	1.22e-40	1.71e-39
ELU39069	cytochrome P450	310.63	1596.41	0.19458	-2.36157	1.01e-73	3.34e-72
ELU45532	hypothetical protein	102.297	524.981	0.194858	-2.3595	2.16e-09	8.14e-09
ELU45181	hypothetical protein	66.0827	338.508	0.195217	-2.35685	1.73e-30	1.84e-29
ELU37896	hypothetical protein	65.2075	333.34	0.195618	-2.35389	7.76e-53	1.53e-51
ELU39117	hypothetical protein	169.942	865.868	0.196268	-2.3491	3.22e-63	8.51e-62
ELU43596	pirin domain-containing protein	1457.88	7420.7	0.196461	-2.34769	4.39e-81	1.65e-79
ELU43642	SR-25 domain-containing protein	323.546	1644.46	0.196749	-2.34557	3.07e-65	8.66e-64
ELU45647	F-box-like domain-containing protein	324.041	1643.84	0.197124	-2.34282	1.15e-69	3.53e-68
ELU40766	hypothetical protein	658.63	3329.62	0.197809	-2.33782	2.67e-75	8.9e-74
ELU45294	glycosyl hydrolase catalytic core domain-containing protein	192.25	966.625	0.198888	-2.32997	1.36e-55	2.93e-54
ELU45012	gti1/Pac2 family domain-containing protein	356.239	1785.86	0.199478	-2.3257	1.54e-35	1.88e-34
ELU35563	hypothetical protein	215.417	1067.22	0.201849	-2.30865	1.59e-49	2.89e-48
ELU41375	pneumovirus matrix domain-containing protein	128.363	632.259	0.203023	-2.30029	1.37e-28	1.36e-27
ELU39225	membrane transporter	342.808	1684.7	0.203483	-2.29702	2.91e-46	4.76e-45
ELU45943	sucrase/ferredoxin-like domain-containing protein	226.617	1108.55	0.204427	-2.29034	3.21e-35	3.91e-34
ELU40237	ENA	162.609	790.471	0.205711	-2.28131	6.01e-60	1.42e-58
ELU44288	hypothetical protein	303.38	1468.19	0.206636	-2.27484	5.37e-65	1.49e-63
ELU39547	hypothetical protein	446.195	2153.93	0.207154	-2.27123	1.02e-68	3.07e-67
ELU44909	hypothetical protein	3394.83	16304	0.20822	-2.26382	1.63e-24	1.37e-23
ELU43313	hypothetical protein	458.569	2194.26	0.208986	-2.25852	1.38e-63	3.68e-62
ELU38031	hypothetical protein	30.8417	147.527	0.209058	-2.25802	3.8e-36	4.8e-35
ELU36513	hypothetical protein	349.999	1671.25	0.209423	-2.25551	2.6e-70	8.06e-69
ELU45267	hypothetical protein	131.246	623.92	0.210358	-2.24908	2.55e-47	4.3e-46
ELU41517	hypothetical protein	199.232	947.075	0.210366	-2.24903	2.67e-55	5.7e-54
ELU39996	Filament domain-containing protein	213.395	1014.39	0.210368	-2.24901	2.53e-62	6.42e-61
ELU41426	glycoside hydrolase family 16 protein	354.821	1685.91	0.210462	-2.24837	2.73e-67	7.96e-66
ELU45582	endopeptidase	3208.53	15223.5	0.210761	-2.24632	6.06e-39	8.21e-38
ELU45648	hypothetical protein	131.98	625.317	0.211061	-2.24427	3.54e-51	6.61e-50
ELU42125	mechanosensitive ion channel domain-containing protein	99.1476	465.387	0.213043	-2.23078	2.66e-27	2.5e-26
ELU37672	ZZ domain-containing protein	304.313	1428.03	0.213099	-2.23041	7.25e-63	1.9e-61
ELU44323	FtsJ domain-containing protein	113.748	530.41	0.214452	-2.22127	2.22e-51	4.16e-50
ELU43846	AlcB domain-containing protein	461.199	2146.71	0.214839	-2.21867	4.11e-19	2.82e-18
ELU45858	hypothetical protein	329.052	1529.36	0.215156	-2.21655	6.77e-62	1.7e-60
ELU40389	putative HRQ family protein 1	456.864	2118.71	0.215633	-2.21335	1.11e-21	8.43e-21
ELU43015	phosphatidylserine decarboxylase	16884.6	78134.8	0.216095	-2.21026	3.92e-49	7.04e-48
ELU37697	pyridoxamine 5&apos;-phosphate oxidase domain-containing protein	1089.14	5033.07	0.216396	-2.20825	5e-71	1.59e-69
ELU43857	hypothetical protein	88.9729	408.014	0.218063	-2.19718	4.03e-42	5.99e-41
ELU40825	PkiENAse domain-containing protein	253.922	1162.91	0.21835	-2.19529	1.29e-50	2.4e-49
ELU44591	hypothetical protein	512.403	2338.92	0.219076	-2.19049	1.71e-62	4.42e-61
ELU42487	hypothetical protein	1574.3	7156.21	0.219991	-2.18448	5.25e-18	3.42e-17
ELU45646	cytochrome P450 monooxygENAse	270.835	1230.32	0.220134	-2.18354	6.75e-48	1.16e-46
ELU36791	ThuA domain-containing protein	183.276	830.693	0.22063	-2.1803	7.38e-38	9.72e-37
ELU39329	hypothetical protein	852.22	3856.48	0.220984	-2.17799	1.16e-66	3.34e-65
ELU39548	hypothetical protein	436.718	1971.44	0.221522	-2.17448	4.36e-65	1.22e-63
ELU41119	hypothetical protein	824.051	3701.71	0.222614	-2.16739	1.56e-66	4.46e-65
ELU44367	hypothetical protein	664.921	2971.49	0.223767	-2.15993	1.31e-44	2.1e-43
ELU40593	cytochrome P450 domain-containing protein	138.719	619.647	0.223868	-2.15928	1.5e-52	2.93e-51
ELU45533	hypothetical protein	152.532	677.509	0.225137	-2.15112	1.45e-18	9.71e-18
ELU43872	serine carboxypeptidase	747.986	3279.02	0.228113	-2.13218	3.99e-62	1.01e-60
ELU42645	endoplasmic oxidoreductin-1	327.327	1430.05	0.228893	-2.12726	2.73e-57	6.13e-56
ELU37570	ENADPH dehydrogENAse	101.464	441.106	0.230022	-2.12016	1.46e-35	1.8e-34
ELU37245	linoleate diol synthase	7716.63	33412.6	0.23095	-2.11435	4.36e-70	1.35e-68
ELU35881	hypothetical protein	105.99	457.429	0.231708	-2.10962	6.63e-44	1.03e-42
ELU44044	squalene epoxidase	334.495	1443.03	0.2318	-2.10905	9.31e-55	1.94e-53
ELU37964	hypothetical protein	321.147	1384.32	0.231989	-2.10787	8.54e-55	1.79e-53
ELU37246	ENA	1491.06	6425.01	0.232071	-2.10736	2.57e-67	7.56e-66
ELU40615	ENA	3107.58	13385.4	0.232162	-2.1068	1.16e-60	2.79e-59
ELU36808	fungal specific transcription factor domain-containing protein	157.228	669.776	0.234748	-2.09082	4.05e-29	4.11e-28
ELU42127	Major Facilitator Superfamily protein	189.636	803.86	0.235907	-2.08371	2.09e-27	1.97e-26
ELU39875	hypothetical protein	120.37	507.481	0.237191	-2.07588	1.1e-38	1.48e-37
ELU43919	hypothetical protein	106.424	447.257	0.237949	-2.07128	2.19e-37	2.85e-36
ELU37988	F-box-like domain-containing protein	60.52	253.773	0.238481	-2.06805	1.26e-31	1.39e-30
ELU38432	heat shock domain-containing protein	8092.07	33898.7	0.238713	-2.06665	2.63e-67	7.7e-66
ELU40782	hypothetical protein	200.414	837.211	0.239383	-2.06261	1.11e-27	1.07e-26
ELU39343	hypothetical protein	210.858	877.175	0.240383	-2.05659	9.83e-24	8.05e-23
ELU44881	delta 9-fatty acid desaturase protein	8835.41	36753.2	0.240398	-2.0565	6.08e-55	1.29e-53
ELU39063	lipase 2	169.74	705.198	0.240698	-2.0547	4.7e-44	7.33e-43
ELU36486	hypothetical protein	502.545	2078.39	0.241795	-2.04814	1.43e-53	2.87e-52
ELU42845	hypothetical protein	141.059	582.615	0.242114	-2.04624	3.42e-41	4.94e-40
ELU39049	hypothetical protein	10652.2	43990.7	0.242146	-2.04605	6.96e-41	9.89e-40
ELU41102	ThuA domain-containing protein	104.924	431.861	0.242958	-2.04122	2.72e-43	4.14e-42
ELU43782	glycosyltransferase family 1 protein	587.544	2413.16	0.243475	-2.03815	2.64e-56	5.8e-55
ELU38811	hypothetical protein	706.75	2899.74	0.243728	-2.03665	7.69e-58	1.75e-56
ELU40880	hypothetical protein	838.334	3433.96	0.244131	-2.03428	1.76e-60	4.2e-59
ELU39184	ENA	870.056	3556.86	0.244613	-2.03142	2.54e-59	5.95e-58
ELU43762	methyltransferase domain-containing protein	315.194	1286.03	0.24509	-2.02862	8.34e-32	9.36e-31
ELU39632	GPR1/FUN34/yaaH family domain-containing protein	461.293	1870.92	0.246559	-2.01999	3.21e-15	1.81e-14
ELU40337	glycosyl hydrolases family 39 domain-containing protein	109.449	441.346	0.247989	-2.01165	1.33e-35	1.64e-34
ELU43478	hypothetical protein	167.961	676.895	0.248135	-2.0108	5.91e-37	7.56e-36
ELU41255	s1/P1 nuclease domain-containing protein	193.089	775.883	0.248864	-2.00657	5.53e-37	7.09e-36
ELU42601	hypothetical protein	146.677	587.503	0.249661	-2.00196	7.02e-46	1.14e-44
ELU42913	hypothetical protein	92.5285	370.344	0.249845	-2.0009	8.55e-32	9.56e-31
ELU43074	hypothetical protein	246.143	984.042	0.250135	-1.99922	1.6e-24	1.35e-23
ELU42931	hypothetical protein	397.557	1578.61	0.25184	-1.98942	1.42e-47	2.41e-46
ELU44191	serine carboxypeptidase	1792.7	7117.87	0.25186	-1.98931	2.25e-58	5.19e-57
ELU45256	h-type lectin domain-containing protein	250.795	995.196	0.252006	-1.98847	7e-45	1.13e-43
ELU42640	Glutaredoxin domain-containing protein	507.122	2011.91	0.25206	-1.98816	9.9e-37	1.26e-35
ELU39813	2OG-Fe(II) oxygENAse superfamily domain-containing protein	63.7745	251.333	0.253745	-1.97855	7.23e-29	7.24e-28
ELU37734	Ish1 domain-containing protein	1268.79	4993.44	0.254092	-1.97658	3.92e-59	9.14e-58
ELU36126	hypothetical protein	693.14	2727.75	0.254107	-1.97649	6.89e-48	1.19e-46
ELU41978	hypothetical protein	44.8839	176.602	0.254152	-1.97624	1.65e-17	1.05e-16
ELU43672	hypothetical protein	251.616	989.752	0.254221	-1.97585	1.48e-46	2.43e-45
ELU38165	thioredoxin reductase	6370.05	25025	0.254547	-1.974	4.17e-61	1.03e-59
ELU41243	phosphate transporter	739.558	2888.53	0.256033	-1.9656	1.76e-56	3.89e-55
ELU41533	MFS_1 domain-containing protein	757.395	2957.09	0.256129	-1.96506	3.94e-57	8.79e-56
ELU40383	cytochrome P450 domain-containing protein	91.8552	356.515	0.257647	-1.95653	3.61e-19	2.48e-18
ELU37780	ENA	223.258	863.161	0.258651	-1.95092	3.26e-43	4.96e-42
ELU40582	hypothetical protein	285.657	1102.87	0.259013	-1.9489	3.72e-47	6.23e-46
ELU37765	Ish1 domain-containing protein	386.036	1485.25	0.259914	-1.9439	8.73e-05	0.000200267
ELU44513	hypothetical protein	3934.82	15091.7	0.260727	-1.93939	2.15e-32	2.43e-31
ELU35927	hypothetical protein	260.632	994.682	0.262025	-1.93222	1.4e-47	2.37e-46
ELU43073	histidine phosphatase superfamily domain-containing protein	333.057	1271.01	0.262041	-1.93213	1e-44	1.61e-43
ELU38690	peptidase inhibitor i9 domain-containing protein	26.2165	99.7169	0.262909	-1.92736	6.31e-21	4.61e-20
ELU36573	MFS_1 domain-containing protein	198.986	756.454	0.26305	-1.92659	1.05e-43	1.62e-42
ELU42608	hypothetical protein	51.1042	194.253	0.26308	-1.92643	1.92e-27	1.82e-26
ELU36836	serine carboxypeptidase domain-containing protein	160.172	606.447	0.264115	-1.92076	2.81e-30	2.96e-29
ELU40496	cytochrome P450	249.143	933.884	0.266782	-1.90627	5.39e-42	8.01e-41
ELU37347	conidial pigment biosynthesis oxidase Arb2/brown2	117.679	438.669	0.268264	-1.89827	1.06e-28	1.06e-27
ELU38293	cytochrome P450 monooxygENAse pc-1	207.966	773.39	0.268902	-1.89485	2.4e-23	1.94e-22
ELU41434	ThiJ/PfpI	2030.11	7545.47	0.26905	-1.89406	8.59e-55	1.79e-53
ELU44896	hypothetical protein	1391.69	5158.06	0.269809	-1.88999	5.04e-53	1e-51
ELU39341	conidial pigment biosynthesis oxidase Arb2/brown2	146.347	540.699	0.270663	-1.88543	9.17e-15	5.02e-14
ELU45233	hypothetical protein	112.673	415.437	0.271216	-1.88249	7.27e-33	8.33e-32
ELU42395	Ribonuclease domain-containing protein	1199.24	4387.68	0.273319	-1.87134	8.09e-50	1.48e-48
ELU43616	hypothetical protein	2332.62	8501.72	0.27437	-1.8658	7.31e-47	1.21e-45
ELU38554	hypothetical protein	337.092	1225.08	0.275159	-1.86166	3.59e-29	3.65e-28
ELU44227	CsbD domain-containing protein	2083.29	7553.61	0.2758	-1.8583	1.18e-52	2.32e-51
ELU45342	homoserine O-acetyltransferase	636.479	2302.26	0.276458	-1.85487	3.99e-48	6.95e-47
ELU40573	hypothetical protein	77.6049	280.525	0.276642	-1.85391	2.63e-27	2.47e-26
ELU45298	glycosyl hydrolase family 61 domain-containing protein	4327.65	15594.1	0.277519	-1.84934	5.59e-54	1.13e-52
ELU44780	hypothetical protein	94.4472	339.43	0.278252	-1.84553	4.89e-28	4.73e-27
ELU43378	glutamate-cysteine ligase catalytic subunit	51.377	184.286	0.278789	-1.84275	1.35e-25	1.21e-24
ELU45188	ECH domain-containing protein	197.422	705.217	0.279944	-1.83679	7.15e-38	9.44e-37
ELU37735	hypothetical protein	562.601	2009.15	0.280019	-1.83641	6.69e-48	1.16e-46
ELU37481	Redoxin domain-containing protein	9731.13	34732.9	0.28017	-1.83563	1.66e-54	3.43e-53
ELU35886	hypothetical protein	166.364	593.62	0.280254	-1.8352	5.36e-35	6.48e-34
ELU36581	Tyrosinase domain-containing protein	80.5584	286.622	0.281061	-1.83104	8.81e-35	1.06e-33
ELU44470	DLH domain-containing protein	1209.96	4304.48	0.281094	-1.83087	2.07e-48	3.64e-47
ELU36792	hypothetical protein	82.8231	294.564	0.281172	-1.83048	2.7e-14	1.44e-13
ELU43668	hypothetical protein	702.996	2497.76	0.281451	-1.82904	4.1e-48	7.13e-47
ELU36107	hypothetical protein	1032.22	3654.22	0.282473	-1.82381	1.13e-07	3.63e-07
ELU44615	integral membrane protein	1231.95	4324.39	0.284884	-1.81155	7.62e-36	9.5e-35
ELU40130	dual specificity protein phosphatase PPS1	4786.74	16673.2	0.287092	-1.80042	7.2e-52	1.38e-50
ELU39226	ferric reductase-like transmembrane component domain-containing protein	606.637	2112.44	0.287173	-1.80001	1.79e-42	2.69e-41
ELU42486	hypothetical protein	433.531	1502.35	0.288569	-1.79301	2e-23	1.62e-22
ELU45434	formate/nitrite transporter domain-containing protein	1605.59	5513.04	0.291236	-1.77974	5.61e-15	3.13e-14
ELU42281	Zip domain-containing protein	198.386	677.473	0.292832	-1.77186	2.58e-37	3.34e-36
ELU40266	hypothetical protein	195.829	668.349	0.293004	-1.77101	1.23e-18	8.25e-18
ELU45178	hypothetical protein	1736.17	5918.17	0.293363	-1.76924	8.75e-48	1.49e-46
ELU36943	hypothetical protein	1855.18	6320.66	0.29351	-1.76852	3.29e-47	5.53e-46
ELU39770	sodium-potassium ATPase	1138.85	3879.24	0.293576	-1.76819	3.64e-09	1.34e-08
ELU37640	fungal zn(2)-Cys(6) binuclear cluster domain-containing protein	730.599	2486.12	0.293871	-1.76674	2.35e-44	3.74e-43
ELU35809	hypothetical protein	433.694	1473.9	0.29425	-1.76489	5.21e-39	7.09e-38
ELU45120	CAMK/CAMK-Unique protein kiENAse	7500.53	25475.9	0.294417	-1.76407	1.85e-50	3.43e-49
ELU45260	hypothetical protein	159.844	540.041	0.295985	-1.7564	9.59e-33	1.1e-31
ELU36941	hypothetical protein	2666.57	9000.42	0.296272	-1.75501	7.17e-48	1.23e-46
ELU37554	cytochrome p450	107.85	363.156	0.296981	-1.75156	2.84e-18	1.87e-17
ELU38850	hypothetical protein	187.678	629.847	0.297975	-1.74674	1.73e-30	1.85e-29
ELU44840	Ecl1 domain-containing protein	471.819	1577.36	0.29912	-1.7412	1.42e-37	1.85e-36
ELU41639	glycosyl hydrolase family 9 domain-containing protein	42.3707	140.931	0.300649	-1.73385	6.8e-09	2.44e-08
ELU36688	hypothetical protein	6894.69	22915.6	0.300873	-1.73277	5.94e-48	1.03e-46
ELU36069	anthranilate phosphoribosyltransferase	264.634	878.697	0.301167	-1.73137	1.66e-36	2.1e-35
ELU43501	Thioredoxin domain-containing protein	267.487	886.088	0.301874	-1.72798	1.43e-38	1.92e-37
ELU43459	dihydroxyacetone kiENAse 1	171.764	566.27	0.303324	-1.72107	3.93e-17	2.45e-16
ELU36235	glycoside hydrolase family 17 protein	1603.31	5269.73	0.304248	-1.71668	1.41e-43	2.16e-42
ELU40783	hypothetical protein	257.358	843.199	0.305216	-1.7121	9.75e-18	6.25e-17
ELU36796	glycoside hydrolase family 13 protein	98.595	322.405	0.305811	-1.70929	1.57e-25	1.39e-24
ELU36884	putative polysaccharide deacetylase from carbohydrate esterase family CE10	3405.84	11128.8	0.306038	-1.70822	4.11e-36	5.18e-35
ELU45060	lipase	253.386	827.842	0.30608	-1.70802	7.26e-32	8.16e-31
ELU45891	nuclear protein	253.235	818.499	0.309389	-1.6925	3.84e-31	4.19e-30
ELU45884	IPK domain-containing protein	1617.29	5226.51	0.309439	-1.69227	1.65e-41	2.4e-40
ELU37930	glycine dehydrogENAse	554.707	1792.28	0.309498	-1.692	2.78e-30	2.93e-29
ELU41901	GPI-anchored domain-containing protein	1594.81	5125.07	0.311178	-1.68419	1.05e-33	1.23e-32
ELU38768	MARVEL domain-containing protein	285.681	917.68	0.311308	-1.68359	3.35e-37	4.32e-36
ELU41306	hypothetical protein	369.851	1187.35	0.311494	-1.68272	4.54e-36	5.7e-35
ELU40296	Ish1 domain-containing protein	229.618	735.085	0.312369	-1.67868	7.44e-36	9.29e-35
ELU44532	Cut8 domain-containing protein	1420.67	4545.9	0.312518	-1.67799	1.66e-11	7.44e-11
ELU37081	hypothetical protein	260.322	830.037	0.313627	-1.67288	4.64e-36	5.82e-35
ELU41522	GEF1 protein	2437.07	7760.31	0.314043	-1.67097	3.2e-44	5.05e-43
ELU43134	cytoplasmic protein	1807.05	5752.23	0.314148	-1.67049	7.42e-44	1.15e-42
ELU40924	integral to membrane protein	1044.92	3321.66	0.314578	-1.66851	9.55e-41	1.35e-39
ELU39068	FtsJ domain-containing protein	293.273	929.313	0.31558	-1.66392	2.31e-37	2.99e-36
ELU45627	lipid metabolism-related protein	295.052	931.425	0.316775	-1.65847	1.15e-35	1.43e-34
ELU41760	PCMT domain-containing protein	187.454	590.833	0.31727	-1.65621	2.18e-29	2.24e-28
ELU37158	hypothetical protein	527.099	1653.03	0.318869	-1.64897	2.16e-35	2.65e-34
ELU40572	hypothetical protein	118.592	371.908	0.318876	-1.64893	1.73e-27	1.64e-26
ELU38105	hypothetical protein	905.954	2839.99	0.318999	-1.64838	1.66e-39	2.29e-38
ELU40929	Asp domain-containing protein	157.146	492.229	0.319254	-1.64722	6.17e-25	5.31e-24
ELU37201	ENA	4313.44	13510.5	0.319265	-1.64718	2.19e-15	1.24e-14
ELU41192	polysaccharide deacetylase domain-containing protein	6128.57	19187.4	0.319407	-1.64653	3.17e-44	5.02e-43
ELU39477	short chain dehydrogENAse domain-containing protein	2485.93	7780.44	0.31951	-1.64606	8.18e-42	1.21e-40
ELU42565	actin regulatory protein	293.319	917.626	0.31965	-1.64544	1.62e-30	1.73e-29
ELU41726	hypothetical protein	212.12	661.445	0.320691	-1.64074	9.08e-07	2.66e-06
ELU45167	hypothetical protein	362.388	1127.01	0.321549	-1.63689	1.55e-30	1.66e-29
ELU39509	fungal specific transcription factor domain-containing protein	1073.52	3334.13	0.321979	-1.63496	3.8e-41	5.46e-40
ELU42071	hypothetical protein	374.783	1162.46	0.322405	-1.63305	1.28e-33	1.49e-32
ELU40378	MFS_1 domain-containing protein	107.266	332.551	0.322556	-1.63238	4.71e-06	1.26e-05
ELU39940	TAP-like domain-containing protein	287.562	889.678	0.32322	-1.62941	1.2e-30	1.28e-29
ELU40089	CAP5p	1514.68	4677.98	0.323789	-1.62687	7.23e-41	1.02e-39
ELU40708	sodium/calcium transporter	2330.88	7193.26	0.324037	-1.62577	7.1e-41	1.01e-39
ELU43188	glycerol-3-phosphate dehydrogENAse (ENAD+)	1561.49	4818	0.324095	-1.62551	8.34e-21	6.06e-20
ELU38745	fatty acid activator Faa4	6425.43	19811	0.324337	-1.62444	1.49e-25	1.32e-24
ELU41858	white collar 1 protein (WC1)	1698.61	5228.66	0.324864	-1.62209	6.05e-41	8.66e-40
ELU44458	hypothetical protein	149.109	457.759	0.325736	-1.61823	2.55e-24	2.13e-23
ELU45293	stomatin family protein	1818.44	5582.09	0.325764	-1.6181	2.06e-41	3e-40
ELU39937	copper radical oxidase	1320.29	4052.11	0.325829	-1.61781	9.55e-35	1.15e-33
ELU37533	La domain-containing protein	1352.57	4144.41	0.326361	-1.61546	1.78e-39	2.46e-38
ELU42710	iron/ascorbate oxidoreductase	188.982	577.33	0.327339	-1.61114	1.68e-29	1.73e-28
ELU44525	hypothetical protein	896.296	2735.26	0.327683	-1.60963	4.33e-40	6.03e-39
ELU39653	hypothetical protein	228.232	694.983	0.328399	-1.60648	2.59e-26	2.35e-25
ELU36436	Ceramidase domain-containing protein	168.865	513.18	0.329056	-1.60359	5.74e-28	5.54e-27
ELU37764	lincomycin-condensing protein lmbA	215.824	654.353	0.329829	-1.60021	5.01e-10	1.99e-09
ELU41588	rare lipoprotein A (RlpA)-like double-psi beta-barrel domain-containing protein	4666.53	14118.5	0.330526	-1.59717	1.71e-24	1.43e-23
ELU41041	endoplasmic reticulum-derived transport vesicle ERV46	243.288	735.768	0.330658	-1.59659	4.45e-31	4.85e-30
ELU43733	hypothetical protein	167.126	503.205	0.332123	-1.59021	1.92e-28	1.88e-27
ELU35908	hypothetical protein	388.107	1166.14	0.332813	-1.58721	2.33e-11	1.03e-10
ELU39999	ribosomal l44 domain-containing protein	5199.03	1729.17	3.00665	1.58816	2.65e-06	7.32e-06
ELU39683	glycophorin A domain-containing protein	73.5079	24.4252	3.00951	1.58953	2.59e-13	1.32e-12
ELU36879	ubiquitin-conjugating enzyme e2-24 kda	1004.16	333.361	3.01222	1.59083	6.01e-29	6.06e-28
ELU45805	methionyl aminopeptidase	497.063	164.136	3.02836	1.59854	4.19e-24	3.47e-23
ELU38053	hypothetical protein	681.031	224.594	3.03227	1.6004	6.11e-29	6.14e-28
ELU43968	hypothetical protein	5889.45	1932.68	3.0473	1.60753	3.55e-39	4.85e-38
ELU39656	hypothetical protein	136.753	44.592	3.06677	1.61672	2.83e-08	9.58e-08
ELU42413	ENAC domain-containing protein	3550.36	1156.19	3.07075	1.61859	3.66e-12	1.71e-11
ELU41661	hypothetical protein	553.375	180.124	3.07219	1.61927	2.99e-25	2.6e-24
ELU38734	hypothetical protein	673.845	218.318	3.08654	1.62599	7.62e-26	6.81e-25
ELU41687	hypothetical protein	12492.7	4043.18	3.08982	1.62752	2.57e-22	2e-21
ELU38984	hypothetical protein	496.952	160.222	3.10164	1.63303	1.98e-17	1.25e-16
ELU43967	hypothetical protein	191.65	61.7042	3.10595	1.63503	2.36e-17	1.49e-16
ELU41208	hypothetical protein	782.651	250.812	3.12047	1.64176	8.04e-05	0.00018494
ELU43258	hypothetical protein	485.716	155.117	3.13129	1.64676	3.34e-16	1.97e-15
ELU45696	40S ribosomal protein S12	6065.2	1928.71	3.14469	1.65292	4.82e-15	2.7e-14
ELU45034	DAO domain-containing protein	799.261	254.014	3.14652	1.65376	3.25e-28	3.16e-27
ELU43122	Memo-like domain-containing protein	7539.52	2395.98	3.14674	1.65386	1.57e-36	1.98e-35
ELU37100	ribosomal s10p/S20e domain-containing protein	9977.48	3156.57	3.16086	1.66032	5.43e-43	8.2e-42
ELU40864	endoribonuclease l-PSP domain-containing protein	788.024	249.207	3.16212	1.66089	1.72e-27	1.63e-26
ELU42787	myxovirus resistance 1	320.531	101.218	3.16673	1.66299	1.78e-21	1.33e-20
ELU39316	adenosylmethionine decarboxylase	687.247	216.885	3.16871	1.6639	2.93e-20	2.1e-19
ELU38697	TKL/LISK/LISK-DD1 protein kiENAse	2633.11	825.727	3.18884	1.67303	1.78e-39	2.45e-38
ELU39814	ABC transporter	539.368	169.139	3.18889	1.67306	8.19e-28	7.86e-27
ELU39027	AMP dependent CoA ligase	750.399	235.211	3.19032	1.6737	3.14e-28	3.06e-27
ELU43140	adenine phosphoribosyltransferase	899.816	280.891	3.20344	1.67962	5.93e-30	6.18e-29
ELU39162	sugar transporter	681.511	212.387	3.20882	1.68204	3.34e-23	2.67e-22
ELU37144	ribosomal l39 domain-containing protein	4165.3	1295.83	3.21438	1.68454	2.71e-41	3.93e-40
ELU43467	hypothetical protein	88.4088	27.4664	3.21879	1.68652	2.11e-14	1.13e-13
ELU42056	GABA permease	496.318	154.108	3.22059	1.68733	1.95e-22	1.53e-21
ELU38940	ABC transporter	358.698	111.303	3.22272	1.68828	1.27e-23	1.03e-22
ELU39252	ribosomal l24e domain-containing protein	7300.83	2264.67	3.22379	1.68876	7.25e-44	1.12e-42
ELU36262	hypothetical protein	380.051	116.81	3.25357	1.70202	4.91e-25	4.26e-24
ELU37383	hypothetical protein	1014.36	311.586	3.25547	1.70287	5.92e-29	5.98e-28
ELU45198	hypothetical protein	1777.29	545.939	3.25547	1.70287	1.18e-38	1.58e-37
ELU37629	hypothetical protein	497.115	152.59	3.25785	1.70392	9.35e-05	0.000213455
ELU45327	60S ribosomal protein L10A	22504.8	6877.49	3.27224	1.71028	9.62e-47	1.59e-45
ELU44637	hypothetical protein	378.682	115.665	3.27396	1.71104	3.09e-28	3.02e-27
ELU44990	hypothetical protein	1057.63	322.448	3.28	1.71369	1.16e-33	1.35e-32
ELU44209	hypothetical protein	116.274	35.2192	3.30144	1.7231	2.23e-18	1.48e-17
ELU44688	hypothetical protein	753.235	227.658	3.30862	1.72623	1.65e-37	2.15e-36
ELU45443	glycosyltransferase family 32 protein	2218.95	670.399	3.3099	1.72679	8.37e-20	5.89e-19
ELU45126	guanine nucleotide binding protein beta subunit	11226.2	3381.16	3.32023	1.73128	1.93e-33	2.23e-32
ELU39591	deuterolysin M35 metalloprotease	660.031	197.656	3.33928	1.73954	5.24e-28	5.06e-27
ELU37332	acyl-CoA dehydrogENAse	4806.47	1427.37	3.36736	1.75162	5.45e-41	7.81e-40
ELU39411	hypothetical protein	141.795	42.0117	3.37513	1.75494	2.21e-20	1.59e-19
ELU44126	40S ribosomal protein S9	5714.88	1691.48	3.37862	1.75644	3.12e-08	1.05e-07
ELU42430	hypothetical protein	9019.52	2665.91	3.38328	1.75842	2.58e-42	3.85e-41
ELU38323	hypothetical protein	442.798	130.187	3.40124	1.76606	2.19e-30	2.33e-29
ELU37028	60S acidic ribosomal protein P0	11652.1	3422.96	3.4041	1.76727	1.04e-21	7.87e-21
ELU45939	uridine permease Fui1	2094.69	615.121	3.40533	1.76779	4.13e-40	5.77e-39
ELU35581	ribosomal l21e domain-containing protein	5012.71	1468.18	3.41423	1.77156	1.46e-46	2.4e-45
ELU43851	ribosomal s21e domain-containing protein	4999.51	1456.06	3.43358	1.77971	2.1e-19	1.45e-18
ELU40563	alpha/beta hydrolase fold domain-containing protein	375.649	109.358	3.43505	1.78033	4.69e-27	4.38e-26
ELU38793	hypothetical protein	469.971	136.808	3.43526	1.78042	8.86e-13	4.32e-12
ELU36804	40S ribosomal protein S14	9569	2778.28	3.44422	1.78418	7.49e-49	1.34e-47
ELU37975	hypothetical protein	688.982	199.713	3.44986	1.78654	1.07e-19	7.52e-19
ELU37728	60S ribosomal protein L6	6866.52	1988.8	3.4526	1.78769	4.54e-05	0.000108434
ELU43636	Velvet domain-containing protein	2287.93	662.372	3.45414	1.78833	4.08e-44	6.39e-43
ELU36881	caspase domain-containing protein	762.932	220.791	3.45546	1.78888	8.91e-34	1.04e-32
ELU44223	serine threonine protein phosphatase 2A	4315.68	1241.98	3.47483	1.79694	2.03e-47	3.43e-46
ELU41508	60S ribosomal protein L27a	9334.19	2680.52	3.48224	1.80001	2.61e-50	4.83e-49
ELU40088	hypothetical protein	611.584	175.502	3.48478	1.80107	8.05e-13	3.93e-12
ELU43517	60s acidic ribosomal domain-containing protein	5848.54	1671.91	3.49812	1.80658	1.26e-48	2.22e-47
ELU39213	hypothetical protein	112.811	32.0809	3.51644	1.81412	1.24e-19	8.69e-19
ELU39386	Transaldolase domain-containing protein	560.627	159.292	3.51948	1.81536	7.02e-28	6.75e-27
ELU38184	pre-mRENA-splicing factor PRP46	13147.8	3726.04	3.52862	1.8191	1.72e-51	3.26e-50
ELU39148	hypothetical protein	863.638	244.653	3.53005	1.81969	2.42e-34	2.87e-33
ELU42330	hypothetical protein	528.072	149.382	3.53504	1.82173	3.33e-18	2.19e-17
ELU38056	ubiquitin domain-containing protein	13012.8	3660.62	3.55481	1.82977	1e-36	1.28e-35
ELU45281	hypothetical protein	564.894	158.867	3.55576	1.83016	1.4e-35	1.73e-34
ELU40323	hypothetical protein	1142.98	321.028	3.56037	1.83203	2.77e-08	9.4e-08
ELU38140	ENA	6373.96	1789.96	3.56095	1.83226	2.07e-51	3.92e-50
ELU37656	glycoside hydrolase family protein	419.174	117.51	3.56714	1.83477	1.33e-25	1.19e-24
ELU39326	40s ribosomal protein	7441.35	2082.89	3.57261	1.83698	8.61e-48	1.47e-46
ELU36461	hypothetical protein	1299.43	363.403	3.57572	1.83823	1.28e-29	1.32e-28
ELU42384	glycosyltransferase family 1 protein	14235.8	3978.38	3.5783	1.83928	3.03e-52	5.85e-51
ELU38175	short chain dehydrogENAse domain-containing protein	961.445	268.56	3.57999	1.83996	3.46e-35	4.2e-34
ELU42685	40S ribosomal protein S0	10329.3	2878.1	3.58892	1.84355	3.89e-52	7.48e-51
ELU38287	40S ribosomal protein S3	8280.22	2297.79	3.60355	1.84942	1.6e-11	7.15e-11
ELU45557	ribosomal l29 domain-containing protein	8224.34	2279.89	3.60734	1.85094	1.72e-52	3.34e-51
ELU38710	killer toxin alpha/beta	362.031	100.178	3.61386	1.85354	7.56e-24	6.2e-23
ELU41164	aminotransferase class-III domain-containing protein	682.955	188.882	3.61578	1.85431	8.25e-11	3.53e-10
ELU41195	hypothetical protein	16413.1	4535.32	3.61894	1.85557	1.93e-53	3.87e-52
ELU40855	ribosomal s24e domain-containing protein	11411.7	3138.61	3.63589	1.86231	9.43e-54	1.9e-52
ELU41660	hypothetical protein	873.383	240.184	3.6363	1.86247	9.91e-38	1.3e-36
ELU38344	3-hydroxyacyl-CoA-dehydrogENAse	6003.68	1650.64	3.63718	1.86282	7.5e-41	1.06e-39
ELU37971	aminopeptidase	893.461	244.975	3.64715	1.86677	3.31e-37	4.27e-36
ELU41349	hypothetical protein	216.731	59.1471	3.66427	1.87353	5.1e-25	4.41e-24
ELU42956	AGC/NDR protein kiENAse	1969.91	536.676	3.67058	1.87601	1.32e-45	2.14e-44
ELU43654	hypothetical protein	2586.67	703.01	3.67942	1.87948	7.86e-48	1.34e-46
ELU41698	ribosomal protein large subunit 13	12952.9	3516.27	3.6837	1.88116	1.41e-54	2.93e-53
ELU44065	BCS1-like ATPase	1374.5	372.972	3.68526	1.88177	1.18e-34	1.4e-33
ELU40224	hypothetical protein	8927.21	2413.31	3.69915	1.88719	0.000183975	0.000403733
ELU42635	40S ribosomal protein S23	8100.14	2187.97	3.70213	1.88836	8.22e-54	1.66e-52
ELU41666	ribosomal s25 domain-containing protein	9112.15	2460.41	3.70351	1.88889	8.41e-39	1.14e-37
ELU41070	hypothetical protein	1223.11	330.006	3.70632	1.88999	1.96e-08	6.75e-08
ELU35723	hypothetical protein	8618.83	2322.53	3.71097	1.8918	2.71e-54	5.55e-53
ELU37855	hypothetical protein	234.559	63.0084	3.72266	1.89633	1.47e-10	6.14e-10
ELU43502	MFS monosaccharide transporter	643.999	172.112	3.74174	1.90371	1.06e-28	1.05e-27
ELU42496	metalloprotease	970.585	259.385	3.74188	1.90376	1.38e-39	1.92e-38
ELU42366	ribosomal l38e domain-containing protein	7115.18	1898.75	3.7473	1.90585	1.05e-41	1.54e-40
ELU36615	cytochrome P450 monooxygENAse pc-bph	2397.71	639.334	3.75032	1.90702	2.74e-48	4.8e-47
ELU43282	PBP domain-containing protein	357.961	94.9495	3.77002	1.91457	6.27e-27	5.8e-26
ELU37685	fungal zn(2)-Cys(6) binuclear cluster domain-containing protein	10488.2	2781.74	3.77038	1.91471	2.56e-31	2.8e-30
ELU37344	60S ribosomal protein L2	13782.7	3645.02	3.78125	1.91886	1.25e-28	1.24e-27
ELU43518	40S ribosomal protein S15	6781.37	1791.43	3.78545	1.92047	2.38e-34	2.83e-33
ELU36217	hypothetical protein	384.161	100.52	3.82175	1.93423	1.51e-14	8.18e-14
ELU42077	cytochrome P450	530.326	137.77	3.84936	1.94462	2.74e-16	1.63e-15
ELU45468	60S ribosomal protein L9	7159.75	1855.23	3.85923	1.94831	4.73e-23	3.78e-22
ELU41452	ribosomal s14p/S29e domain-containing protein	4872.22	1256.78	3.87676	1.95485	4.42e-17	2.74e-16
ELU44128	hypothetical protein	1558.02	401.189	3.88352	1.95736	2.3e-12	1.09e-11
ELU37918	hypothetical protein	1788.73	459.496	3.8928	1.96081	1.13e-50	2.11e-49
ELU36657	myxovirus resistance 1	3367.75	863.383	3.90065	1.96371	2.18e-54	4.48e-53
ELU40287	hypothetical protein	6358.04	1629.8	3.90113	1.96389	1.76e-12	8.42e-12
ELU42922	60S ribosomal protein L31	4539.02	1163.01	3.90282	1.96452	3.59e-17	2.25e-16
ELU43911	asparagine synthase	1968.61	503.679	3.90846	1.9666	2.6e-21	1.93e-20
ELU38024	hypothetical protein	956.334	244.624	3.9094	1.96695	7.99e-13	3.9e-12
ELU41693	60S ribosomal protein L3	12525.8	3197.05	3.91792	1.97009	1.52e-25	1.35e-24
ELU37055	Asp domain-containing protein	442.975	112.998	3.9202	1.97093	1.6e-31	1.77e-30
ELU44689	hypothetical protein	415.045	105.867	3.92043	1.97101	6.16e-30	6.38e-29
ELU38217	40S ribosomal protein S2	12307.3	3133.02	3.92825	1.97389	8.22e-35	9.91e-34
ELU38735	cytochrome P450 domain-containing protein	794.094	202.141	3.92842	1.97395	8.64e-40	1.2e-38
ELU42483	60S ribosomal protein L27	8755.01	2222.32	3.93958	1.97804	5.26e-59	1.22e-57
ELU45269	hypothetical protein	5956.81	1511.93	3.93988	1.97815	1.65e-51	3.15e-50
ELU37745	hypothetical protein	521.136	131.994	3.94818	1.98119	3.1e-16	1.84e-15
ELU45080	hypothetical protein	5500.79	1385.42	3.97049	1.98932	2.82e-07	8.72e-07
ELU45282	hypothetical protein	127.685	32.1192	3.97535	1.99108	2.25e-22	1.76e-21
ELU45214	ribosomal l18ae/LX domain-containing protein	6623.5	1663.87	3.98077	1.99305	6.81e-41	9.7e-40
ELU45359	ribosomal l29e domain-containing protein	2090.25	524.832	3.98271	1.99375	3.68e-06	9.97e-06
ELU40781	cytochrome P450 domain-containing protein	402.141	100.915	3.98494	1.99456	5.64e-29	5.7e-28
ELU43310	ENA	465.664	116.705	3.99009	1.99642	2.22e-33	2.56e-32
ELU45362	60S ribosomal protein L5	507.206	126.714	4.00275	2.00099	2.5e-30	2.65e-29
ELU39574	hypothetical protein	320.405	79.9841	4.00586	2.00211	3.5e-29	3.57e-28
ELU43494	protein kiENAse	2413.35	599.08	4.02842	2.01022	3.33e-53	6.66e-52
ELU38429	40S ribosomal protein S8	11243.4	2788.92	4.03147	2.0113	5.39e-31	5.86e-30
ELU45907	60S ribosomal protein L18-B	14439	3581.01	4.03211	2.01153	1.3e-43	2e-42
ELU43112	40S ribosomal protein S11	7726.64	1908.67	4.04818	2.01727	8.14e-61	1.98e-59
ELU44301	60S ribosomal protein L13a	12803.1	3161.09	4.05021	2.018	9.26e-32	1.03e-30
ELU44255	ribosomal l35Ae domain-containing protein	7345.6	1812.7	4.0523	2.01874	9.04e-61	2.19e-59
ELU40291	hypothetical protein	507.01	125.055	4.05431	2.01946	2.27e-40	3.19e-39
ELU43739	hypothetical protein	15258.7	3762.02	4.056	2.02006	2.91e-62	7.37e-61
ELU38627	ribosomal s17 domain-containing protein	5050.61	1244.86	4.05716	2.02047	8.09e-59	1.87e-57
ELU43629	hypothetical protein	3778.74	921.649	4.09997	2.03562	1.67e-57	3.78e-56
ELU45379	aconitase	2653.36	645.984	4.10746	2.03825	8.52e-21	6.19e-20
ELU43022	ferric-chelate reductase (Fre2)	1372.41	333.482	4.11539	2.04103	1.19e-46	1.96e-45
ELU39145	ribosomal protein L12	7089.2	1720.81	4.11968	2.04253	4.52e-33	5.19e-32
ELU41656	40S ribosomal protein S6	9392.06	2276.32	4.12599	2.04474	2.07e-62	5.29e-61
ELU42092	OPT oligopeptide transporter family	57.0997	13.8318	4.12814	2.04549	2.39e-16	1.43e-15
ELU37054	ENA	11692.3	2818.93	4.14778	2.05234	1.13e-64	3.08e-63
ELU42800	hypothetical protein	363.607	87.6015	4.1507	2.05335	5.99e-27	5.54e-26
ELU42840	Ras2	16385	3932.23	4.16685	2.05896	6.64e-65	1.83e-63
ELU38090	cellobiose dehydrogenase	1431.09	339.807	4.2115	2.07433	5.65e-50	1.04e-48
ELU40117	plectin/S10 domain-containing protein	6499	1542.63	4.21292	2.07482	8.79e-63	2.3e-61
ELU42422	hypothetical protein	1671.81	395.579	4.22623	2.07937	6.31e-53	1.25e-51
ELU42319	AIG1 domain-containing protein	677.255	159.791	4.23839	2.08352	4.67e-44	7.3e-43
ELU39727	hypothetical protein	573.235	135.151	4.24144	2.08455	1.72e-25	1.51e-24
ELU42944	ribosomal l34e domain-containing protein	5781.51	1362.52	4.24324	2.08517	1.76e-62	4.53e-61
ELU43532	ribosomal l7Ae/L30e/S12e/Gadd45 family domain-containing protein	5612.52	1310.03	4.28425	2.09904	5.7e-26	5.13e-25
ELU41657	40S ribosomal protein S13	5279.39	1229.99	4.29223	2.10173	3.32e-57	7.44e-56
ELU42271	60S ribosomal protein L17/L23	7634.87	1766.54	4.32193	2.11168	6.03e-65	1.67e-63
ELU44271	ribosomal l37ae domain-containing protein	5366.34	1236.65	4.33942	2.1175	4.33e-63	1.14e-61
ELU44102	ubiquitin	16974.3	3907.97	4.34349	2.11886	2.96e-68	8.86e-67
ELU36735	ribosomal l14 domain-containing protein	6163.42	1418.97	4.34359	2.11889	1.72e-51	3.26e-50
ELU36375	proline-rich protein	782.262	178.918	4.37219	2.12835	2.82e-49	5.08e-48
ELU41725	hypothetical protein	402.26	91.9385	4.37531	2.12939	5.53e-31	5.99e-30
ELU37810	40s ribosomal protein s4	13389.6	3045.89	4.39597	2.13618	3.03e-68	8.99e-67
ELU42353	Velvet domain-containing protein	1632.38	371.289	4.39651	2.13636	1.67e-54	3.43e-53
ELU42016	hypothetical protein	1721.19	389.823	4.41532	2.14252	1.21e-24	1.02e-23
ELU41623	hypothetical protein	914.864	207.166	4.41608	2.14277	1.05e-45	1.7e-44
ELU39667	SDA1 domain-containing protein	1264.04	286.185	4.41686	2.14302	1.31e-38	1.76e-37
ELU44053	dyENAmin-2	9447	2133.58	4.42776	2.14658	2.97e-68	8.86e-67
ELU42356	60s acidic ribosomal domain-containing protein	4741.92	1070.91	4.42796	2.14664	1.56e-55	3.34e-54
ELU40007	CcmD domain-containing protein	2542.44	570.573	4.45595	2.15573	2.14e-61	5.3e-60
ELU44583	KOW domain-containing protein	6404.61	1436.65	4.45802	2.1564	3.67e-44	5.76e-43
ELU41503	ribosomal s9/S16 domain-containing protein	6641.78	1486.14	4.46915	2.16	6.05e-11	2.61e-10
ELU44416	hypothetical protein	1007.3	221.609	4.54538	2.1844	1.2e-48	2.12e-47
ELU41410	sugar transporter	7413.35	1628.33	4.55274	2.18674	2.59e-69	7.85e-68
ELU44030	hypothetical protein	1292.81	282.79	4.57162	2.1927	8.01e-52	1.53e-50
ELU45664	EXP1-like protein	9188.33	2006.03	4.58036	2.19546	3.93e-58	9e-57
ELU44797	deuterolysin M35 metalloprotease	1181.32	255.898	4.61637	2.20676	4.01e-17	2.51e-16
ELU44454	hypothetical protein	4527.59	978.529	4.62693	2.21006	1.64e-15	9.41e-15
ELU39565	hypothetical protein	1112.68	239.969	4.63674	2.21311	4.63e-53	9.23e-52
ELU44632	Bestrophin domain-containing protein	518.666	111.533	4.65033	2.21733	7.81e-44	1.2e-42
ELU40885	hypothetical protein	375.842	80.8124	4.65079	2.21748	5.72e-34	6.72e-33
ELU39582	hypothetical protein	431.806	92.5508	4.66561	2.22207	6.11e-22	4.69e-21
ELU43837	hypothetical protein	639.994	136.859	4.67632	2.22537	4.66e-33	5.35e-32
ELU45091	vacuolar ABC heavy metal transporter (Hmt1)	40610.2	8532.9	4.75925	2.25073	2.25e-77	7.74e-76
ELU43574	ribosomal l37e domain-containing protein	4599.64	959.857	4.792	2.26063	4.51e-15	2.53e-14
ELU38626	ribosomal protein S15a	6035.09	1255.88	4.80548	2.26468	1.99e-49	3.58e-48
ELU38913	Tyrosinase domain-containing protein	555.19	114.788	4.83666	2.27401	3.87e-39	5.28e-38
ELU41045	hypothetical protein	1187.4	242.393	4.89863	2.29238	7.01e-56	1.52e-54
ELU41911	60S ribosomal protein L15	9502.28	1936.64	4.90659	2.29472	8.07e-77	2.72e-75
ELU41567	ENADP(H)-dependent ketose reductase	1145.29	233.227	4.91063	2.29591	1.08e-26	9.87e-26
ELU38448	ribosomal protein S19	5795.8	1168.46	4.96019	2.3104	1.85e-28	1.82e-27
ELU36905	PkiENAse domain-containing protein	2348.12	465.548	5.04378	2.33451	2.9e-51	5.43e-50
ELU41622	hypothetical protein	1675.88	330.196	5.0754	2.34352	1.6e-64	4.33e-63
ELU36170	60S ribosomal protein L5	2710.81	533.437	5.08178	2.34533	7.45e-06	1.95e-05
ELU38062	glutamate carboxypeptidase	3693.9	724.628	5.09765	2.34983	1.09e-73	3.58e-72
ELU45697	fibronectin type III/BRCA1 domain-containing protein	4261.39	835.41	5.10096	2.35077	5.79e-56	1.26e-54
ELU40988	glycoside hydrolase family 15 and carbohydrate-binding module family 20	4095.86	801.637	5.10937	2.35314	1.38e-74	4.57e-73
ELU42902	hypothetical protein	510.095	99.733	5.11461	2.35462	1.05e-30	1.13e-29
ELU38299	hypothetical protein	2070.08	403.507	5.13022	2.35902	5.63e-57	1.25e-55
ELU42975	putative methyltransferase domain-containing protein	1378.63	268.647	5.13178	2.35946	2.82e-58	6.49e-57
ELU42829	hypothetical protein	8122.18	1564.83	5.19047	2.37587	1.74e-81	6.58e-80
ELU44320	hypothetical protein	535.17	102.207	5.23615	2.38851	1.98e-26	1.8e-25
ELU42415	hypothetical protein	569.675	108.425	5.25408	2.39344	1.52e-45	2.45e-44
ELU40571	hypothetical protein	6058.94	1139.62	5.31664	2.41052	9.45e-71	2.94e-69
ELU36124	hypothetical protein	1662.62	309.864	5.36566	2.42375	1.16e-64	3.16e-63
ELU44761	dihydrodipicoliENAte synthetase	2702.82	501.622	5.38817	2.4298	7.14e-53	1.41e-51
ELU38091	LactoENAse domain-containing protein	1216.62	224.703	5.41434	2.43679	2.59e-61	6.4e-60
ELU38303	hypothetical protein	579.947	106.771	5.43169	2.4414	1.99e-49	3.58e-48
ELU44505	ENA	1645.34	299.821	5.48776	2.45622	6.73e-71	2.12e-69
ELU40211	P450 family fatty acid hydroxylase	3647.53	653.039	5.58547	2.48168	1.61e-62	4.16e-61
ELU40072	UCH domain-containing protein	2507.11	446.679	5.61279	2.48872	7.24e-76	2.42e-74
ELU37684	hypothetical protein	2155.11	383.705	5.61658	2.48969	1.31e-19	9.17e-19
ELU42295	ENA	462.642	82.3624	5.61716	2.48984	5.8e-46	9.47e-45
ELU45768	aldo/keto reductase family domain-containing protein	463.088	82.1317	5.63836	2.49528	9.61e-42	1.41e-40
ELU40684	aldo/keto reductase family domain-containing protein	1477.73	260.507	5.67254	2.50399	4.46e-66	1.27e-64
ELU40836	leucine aminopeptidase	3407.3	584.176	5.83265	2.54415	6.2e-43	9.34e-42
ELU38739	hypothetical protein	1161.35	195.826	5.93051	2.56816	3.82e-65	1.07e-63
ELU43655	MFS monosaccharide transporter	3567.95	588.191	6.06596	2.60074	2.85e-18	1.88e-17
ELU39585	extracellular elastinolytic metalloproteiENAse	5605.49	919.422	6.09675	2.60804	4.46e-95	2.05e-93
ELU42849	sodium:inorganic phosphate symporter	4783.82	784.331	6.09923	2.60863	5.89e-39	7.99e-38
ELU39204	chitin deacetylase	449.118	72.9977	6.1525	2.62117	3.57e-43	5.4e-42
ELU36732	hypothetical protein	482.348	77.1013	6.25602	2.64525	5.68e-18	3.69e-17
ELU37842	hypothetical protein	499.004	79.1889	6.30144	2.65568	1.56e-09	5.94e-09
ELU44284	hypothetical protein	1156.05	180.785	6.3946	2.67685	1.1e-60	2.66e-59
ELU40040	PTR2 domain-containing protein	839.015	130.721	6.41835	2.6822	2.47e-64	6.62e-63
ELU40428	hypothetical protein	292.846	45.0214	6.5046	2.70146	2e-44	3.19e-43
ELU42903	hypothetical protein	484.747	74.3201	6.52243	2.70541	1.97e-16	1.19e-15
ELU44725	pyridoxamine 5&apos;-phosphate oxidase domain-containing protein	550.727	83.8954	6.56445	2.71468	2.54e-20	1.82e-19
ELU42416	hypothetical protein	842.611	128.207	6.57228	2.71639	2.22e-64	5.98e-63
ELU45523	hypothetical protein	4307.36	654.557	6.58057	2.71821	6.49e-81	2.42e-79
ELU39587	FTP domain-containing protein	4128.86	626.222	6.59329	2.721	1.55e-22	1.22e-21
ELU38487	mannoprotein	1887.44	282.648	6.67769	2.73935	2.98e-90	1.26e-88
ELU43409	general APC amino acid permease	8247.38	1222.78	6.74478	2.75377	1.53e-106	8.08e-105
ELU37057	aspergillopepsin A	1902.58	275.927	6.89523	2.7856	2.01e-69	6.12e-68
ELU39165	zf-C2H2 domain-containing protein	1027.07	145.493	7.05928	2.81952	9.05e-31	9.76e-30
ELU41286	short chain dehydrogENAse domain-containing protein	471.815	65.5337	7.19957	2.84791	1.35e-49	2.45e-48
ELU42017	hypothetical protein	447.249	60.698	7.36843	2.88136	6.14e-41	8.77e-40
ELU37113	acetyltransferase (GENAT) family domain-containing protein	701.349	91.0698	7.70123	2.94509	3.93e-78	1.38e-76
ELU41931	hypothetical protein	1716.11	220.036	7.79921	2.96333	1.51e-36	1.92e-35
ELU40906	hypothetical protein	3932.16	502.096	7.83147	2.96928	1.26e-111	7.22e-110
ELU38562	gti1/Pac2 family domain-containing protein	2214.68	280.221	7.90335	2.98246	1.64e-97	7.72e-96
ELU37841	hypothetical protein	7828.31	988.85	7.91657	2.98488	3.42e-09	1.27e-08
ELU40479	hypothetical protein	299.662	37.5801	7.97396	2.9953	4.7e-25	4.07e-24
ELU37921	hypothetical protein	736.358	91.2663	8.06823	3.01225	7.08e-70	2.18e-68
ELU37157	hypothetical protein	2407.78	296.204	8.12878	3.02304	7.07e-111	3.97e-109
ELU45090	hypothetical protein	5337.89	637.589	8.37199	3.06557	4.67e-19	3.19e-18
ELU41767	hypothetical protein	456.731	53.7149	8.50287	3.08795	1.93e-52	3.74e-51
ELU40694	glucanase	5626.21	661.668	8.50307	3.08798	2.89e-121	1.93e-119
ELU36717	F-box-like domain-containing protein	4915.65	566.129	8.6829	3.11818	4.66e-123	3.15e-121
ELU43986	hypothetical protein	1019.31	115.727	8.80785	3.13879	1.83e-84	7.33e-83
ELU44510	ENA	515.324	56.3992	9.13709	3.19173	6.15e-60	1.45e-58
ELU40905	AIG1 domain-containing protein	787.997	85.1248	9.25697	3.21054	7.43e-42	1.1e-40
ELU41916	ENA	949.24	101.392	9.36205	3.22682	9.16e-62	2.29e-60
ELU36338	hypothetical protein	581.402	59.128	9.83294	3.29762	1.24e-82	4.79e-81
ELU38333	cytochrome P450 domain-containing protein	417.012	41.836	9.96776	3.31727	1.52e-62	3.94e-61
ELU42461	hypothetical protein	7738.47	735.027	10.5281	3.39618	1.38e-61	3.44e-60
ELU38946	hypothetical protein	1505.52	140.555	10.7112	3.42105	3.96e-111	2.24e-109
ELU42779	hypothetical protein	1320.18	117.287	11.2559	3.49261	2.5e-23	2.02e-22
ELU37967	extracellular invertase	716.382	63.1707	11.3404	3.5034	5.31e-61	1.3e-59
ELU36802	ENA	2818.93	232.585	12.12	3.59931	9.83e-138	8.04e-136
ELU37700	hypothetical protein	485.198	39.8844	12.1651	3.60468	1.49e-71	4.77e-70
ELU41328	glycosyl hydrolase family 10 domain-containing protein	2049.75	166.144	12.3372	3.62494	3.09e-127	2.26e-125
ELU40223	hypothetical protein	2455.75	195.405	12.5675	3.65163	2.34e-30	2.48e-29
ELU42251	hypothetical protein	627.646	47.8716	13.111	3.71271	1.86e-83	7.28e-82
ELU39236	glycoside hydrolase family 13 protein	431.615	32.617	13.2328	3.72605	1.64e-52	3.19e-51
ELU41329	glycosyl hydrolase family 10 domain-containing protein	1359.38	101.628	13.3761	3.74158	1.43e-116	8.67e-115
ELU41361	hexose transporter	7667.71	526.664	14.559	3.86384	8.65e-181	1.16e-178
ELU41100	hypothetical protein	593.706	37.2089	15.956	3.99603	3.73e-60	8.87e-59
ELU44549	carboxylic acid transport protein	2240.39	139.263	16.0874	4.00786	1.26e-169	1.49e-167
ELU36357	exocellobiohydrolase	3209.17	182.795	17.5562	4.13391	2.97e-172	3.67e-170
ELU39690	hypothetical protein	908.09	48.8781	18.5787	4.21557	1.21e-115	7.1e-114
ELU41382	hypothetical protein	452.809	24.2574	18.6668	4.22241	4.97e-82	1.9e-80
ELU40564	hypothetical protein	494.949	24.1927	20.4586	4.35464	8.8e-94	3.93e-92
ELU37146	short chain dehydrogENAse domain-containing protein	2065.27	93.2539	22.1467	4.46902	2.42e-171	2.93e-169
ELU41745	fungal zn(2)-Cys(6) binuclear cluster domain-containing protein	892.897	27.6609	32.2801	5.01257	3.15e-137	2.55e-135
ELU41355	pantothENAte transporter	706.411	11.6874	60.4424	5.91749	1.23e-32	1.4e-31
ELU43682	hypothetical protein	6063	73.3352	82.6752	6.36938	3.31e-16	1.96e-15
ELU38040	hypothetical protein	0	683.301	-Inf	-Inf	3.81e-124	2.63e-122
